# Supplementary material for: Dual-color live imaging unveils stepwise organization of multiple basal body arrays by cytoskeletons
Source: EMBO Rep. 2024 Feb 5;25(3):1176–207. doi: 10.1038/s44319-024-00066-0 (PMC10933483; doi:10.1038/s44319-024-00066-0)
Supplement: Supplementary file 2 — Movie EV1 [file 44319_2024_66_MOESM2_ESM.zip › Movie_EV1/README.txt]

Movie EV1. Dual-color live-cell imaging of the BB-array in MCCs of MTECs (Fig EV1A).
 
This movie shows long-term live-cell imaging of the BB-array in MCCs of MTECs (ALI8d), prepared from transgenic mice expressing GFP-centrin2 (green) and mRuby3-Cep128 (magenta). Time zero corresponds to the onset of recording. The total elapsed time was 72 h. Images were captured every 45 min, and movies are played at 7 frames/s. Note that that mRuby3-Cep128 signals were relatively unstable compared with GFP-centrin2 signals in long-term recording.
