# Supplementary material for: Dual-color live imaging unveils stepwise organization of multiple basal body arrays by cytoskeletons
Source: EMBO Rep. 2024 Feb 5;25(3):1176–207. doi: 10.1038/s44319-024-00066-0 (PMC10933483; doi:10.1038/s44319-024-00066-0)
Supplement: Supplementary file 7 — Movie EV6 [file 44319_2024_66_MOESM7_ESM.zip]

Archive with 2 entries (2 files):
- Movie_EV6/Movie EV6.avi
- Movie_EV6/README.txt
