# Supplementary material for: Dual-color live imaging unveils stepwise organization of multiple basal body arrays by cytoskeletons
Source: EMBO Rep. 2024 Feb 5;25(3):1176–207. doi: 10.1038/s44319-024-00066-0 (PMC10933483; doi:10.1038/s44319-024-00066-0)
Supplement: Supplementary file 9 — Movie EV8 [file 44319_2024_66_MOESM9_ESM.zip › Movie_EV8/README.txt]

Movie EV8. Short-interval, dual-color live-cell imaging of the BB-array in MCCs of MTECs at the early TP (Fig 4C). 

This movie shows short-interval live-cell imaging of the BB-array in MCCs of MTECs at the early TP (ALI7d), prepared from transgenic mice expressing GFP-centrin2 (green) and mRuby3-Cep128 (magenta). Time zero corresponds to the onset of recording. The total elapsed time was 6 h. Images were captured every 10 min, and movies are played at 7 frames/s. 
