# Supplementary material for: Dual-color live imaging unveils stepwise organization of multiple basal body arrays by cytoskeletons
Source: EMBO Rep. 2024 Feb 5;25(3):1176–207. doi: 10.1038/s44319-024-00066-0 (PMC10933483; doi:10.1038/s44319-024-00066-0)
Supplement: Supplementary file 11 — Movie EV10 [file 44319_2024_66_MOESM11_ESM.zip › Movie_EV10/README.txt]

Movie EV10. Mucociliary clearance in isolated adult tracheas from wild-type mice (Fig 7C and D). 

This movie shows the live imaging of fluorescent beads during mucociliary clearance in isolated adult tracheas from wild-type mice. Images were captured every 25 ms, and movies are played at 24 frames/s. The bead position at each time point is connected in yellow.
