# Supplementary material for: Dual-color live imaging unveils stepwise organization of multiple basal body arrays by cytoskeletons
Source: EMBO Rep. 2024 Feb 5;25(3):1176–207. doi: 10.1038/s44319-024-00066-0 (PMC10933483; doi:10.1038/s44319-024-00066-0)
Supplement: Supplementary file 13 — Source Data Fig. 1 [file 44319_2024_66_MOESM13_ESM.zip]

Archive with 11 entries (7 files):
- Source_Data_Figure_1/1A_transgenic_mice/
- Source_Data_Figure_1/1A_transgenic_mice/1A_transgenic_mice.tif
- Source_Data_Figure_1/1D(S1D)_MTEC13d/
- Source_Data_Figure_1/1D(S1D)_MTEC13d/1D_MTEC13d.tif
- Source_Data_Figure_1/1D(S1D)_MTEC13d/S1D_MTEC13d_Large.tif
- Source_Data_Figure_1/1E(S1E)_MTEC21d/
- Source_Data_Figure_1/1E(S1E)_MTEC21d/1E_MTEC21d.tif
- Source_Data_Figure_1/1E(S1E)_MTEC21d/S1E_MTEC21d_Large.tif
- Source_Data_Figure_1/1F(S1F)_Trachea/
- Source_Data_Figure_1/1F(S1F)_Trachea/1F_Trachea.tif
- Source_Data_Figure_1/1F(S1F)_Trachea/S1F_Trachea_Large.tif
