# Supplementary material for: Dual-color live imaging unveils stepwise organization of multiple basal body arrays by cytoskeletons
Source: EMBO Rep. 2024 Feb 5;25(3):1176–207. doi: 10.1038/s44319-024-00066-0 (PMC10933483; doi:10.1038/s44319-024-00066-0)
Supplement: Supplementary file 14 — Source Data Fig. 2 [file 44319_2024_66_MOESM14_ESM.zip]

Archive with 9 entries (5 files):
- Source_Data_Figure_2/2B_MTEC_Initial_TP_1/
- Source_Data_Figure_2/2B_MTEC_Initial_TP_1/2B_Initial_TP_1_Movie_EV2(23_images).tif
- Source_Data_Figure_2/2C_MTEC_Early_TP_1/
- Source_Data_Figure_2/2C_MTEC_Early_TP_1/2C_Early_TP_1_Movie_EV3(70_images).tif
- Source_Data_Figure_2/2D_MTEC_Early_TP_2/
- Source_Data_Figure_2/2D_MTEC_Early_TP_2/2D_Early_TP_2_Movie_EV4(38_images).tif
- Source_Data_Figure_2/2E_MTEC_Late_TP_1/
- Source_Data_Figure_2/2E_MTEC_Late_TP_1/2E_Late_TP_1_Movie_EV5(20_images).tif
- Source_Data_Figure_2/Source_Data_Figure_2_and_EV1.xlsx
