# Supplementary material for: Dual-color live imaging unveils stepwise organization of multiple basal body arrays by cytoskeletons
Source: EMBO Rep. 2024 Feb 5;25(3):1176–207. doi: 10.1038/s44319-024-00066-0 (PMC10933483; doi:10.1038/s44319-024-00066-0)
Supplement: Supplementary file 14 — Source Data Fig. 2 [file 44319_2024_66_MOESM14_ESM.zip › Source_Data_Figure_2/Source_Data_Figure_2_and_EV1.xlsx]

## Sheet: Fig.2＆EV1
Live-cell imaging	Index of BB-orietnation and BB-alignment
		Initial #1							Early#1							Early#2							Late#1
			mins	(hrs)	Io	Ila	Iga			mins	(hrs)	Io	Ila	Iga			mins	(hrs)	Io	Ila	Iga			mins	(hrs)	Io	Ila	Iga
		1	0	0	0.429831	0.1842	0.0268336		1	0	0	0.466814	0.2621	0.092634		1	0	0	0.763491	0.3333	0.233304		1	0	0	0.789604	0.3475	0.543075
		2	60	1	0.405549	0.2049	0.128552		2	45	0.75	0.526729	0.2486	0.032596		2	10	0.166667	0.751694	0.3866	0.312931		2	10	0.166667	0.779071	0.362	0.55603
		3	120	2	-	-	-		3	90	1.5	0.496645	0.2276	0.102991		3	20	0.333333	0.780286	0.3483	0.308229		3	20	0.333333	0.776887	0.359	0.619673
		4	180	3	0.446907	0.2193	0.230727		4	135	2.25	0.501686	0.2599	0.118965		4	30	0.5	0.779589	0.3727	0.205775		4	30	0.5	0.777381	0.3629	0.556451
		5	240	4	0.318851	0.2127	0.110248		5	180	3	0.454675	0.253	0.0471462		5	40	0.666667	0.760353	0.3716	0.134193		5	40	0.666667	0.778932	0.376	0.635004
		6	300	5	0.347072	0.2305	0.133123		6	225	3.75	0.508367	0.2272	0.0887917		6	50	0.833333	0.766497	0.3756	0.219096		6	50	0.833333	0.792807	0.3581	0.448508
		7	360	6	0.391732	0.2313	0.0423649		7	270	4.5	0.502764	0.2877	0.11344		7	60	1	0.754568	0.4011	0.1811		7	60	1	0.788134	0.3641	0.512632
		8	420	7	0.396166	0.2218	0.0584239		8	315	5.25	0.524286	0.2514	0.0953171		8	70	1.16667	0.764641	0.4119	0.164754		8	70	1.16667	0.781681	0.3664	0.5176
		9	480	8	0.397702	0.2115	0.129164		9	360	6	0.514111	0.2573	0.136253		9	80	1.33333	0.752945	0.3681	0.166061		9	80	1.33333	0.777803	0.3404	0.53166
		10	540	9	0.309537	0.2132	0.191561		10	405	6.75	0.546552	0.2963	0.20455		10	90	1.5	0.754918	0.3933	0.101372		10	90	1.5	0.797901	0.3358	0.548052
		11	600	10	0.342598	0.2867	0.0397897		11	450	7.5	0.554363	0.3005	0.118875		11	100	1.66667	0.763816	0.4243	0.142627		11	100	1.66667	0.776288	0.3431	0.510225
		12	660	11	0.534017	0.2675	0.0915654		12	495	8.25	0.559677	0.2993	0.239051		12	110	1.83333	0.757701	0.3708	0.111751		12	110	1.83333	0.780565	0.3478	0.439321
		13	720	12	0.443117	0.2641	0.124125		13	540	9	0.540001	0.2956	0.117932		13	120	2	0.764293	0.3909	0.11988		13	120	2	0.7763	0.3464	0.479734
		14	780	13	0.415339	0.2379	0.165025		14	585	9.75	0.543336	0.28	0.225337		14	130	2.16667	0.771609	0.4102	0.128413		14	130	2.16667	0.762055	0.3585	0.45506
		15	840	14	0.449285	0.231	0.051643		15	630	10.5	0.540654	0.2976	0.214972		15	140	2.33333	0.757886	0.3638	0.0534829		15	140	2.33333	0.763468	0.3459	0.512295
		16	900	15	0.420875	0.2339	0.0436694		16	675	11.25	0.529225	0.2984	0.229994		16	150	2.5	0.766104	0.3485	0.129946		16	150	2.5	0.767431	0.3526	0.5444
		17	960	16	0.484526	0.2472	0.119953		17	720	12	0.558057	0.264	0.168263		17	160	2.66667	0.771839	0.3887	0.0420747		17	160	2.66667	0.770283	0.3828	0.511962
		18	1020	17	0.475375	0.2327	0.114189		18	765	12.75	0.561068	0.2569	0.198495		18	170	2.83333	0.775715	0.3575	0.0558813		18	170	2.83333	0.767131	0.3475	0.515113
		19	1080	18	0.454407	0.2654	0.0435396		19	810	13.5	0.561248	0.2691	0.0985699		19	180	3	0.772376	0.3811	0.0965692		19	180	3	0.765689	0.385	0.623051
		20	1140	19	0.459119	0.2474	0.0512981		20	855	14.25	0.58538	0.2415	0.146141		20	190	3.16667	0.777299	0.3768	0.115662		20	190	3.16667	0.759762	0.3458	0.544357
		21	1200	20	0.489775	0.2155	0.11313		21	900	15	0.563218	0.2939	0.101961		21	200	3.33333	0.775931	0.3582	0.0745744
		22	1260	21	0.479988	0.2699	0.102197		22	945	15.75	0.556376	0.2456	0.0340408		22	210	3.5	0.775312	0.3368	0.0489156
		23	1320	22	0.489848	0.3074	0.0707379		23	990	16.5	0.61609	0.2886	0.0981813		23	220	3.66667	0.779956	0.344	0.164487
									24	1035	17.25	0.597488	0.2463	0.089831		24	230	3.83333	0.791878	0.3339	0.183251
									25	1080	18	0.597393	0.3061	0.108771		25	240	4	0.775987	0.3345	0.217992
									26	1125	18.75	0.598985	0.2324	0.106927		26	250	4.16667	0.781098	0.3479	0.238483
									27	1170	19.5	0.642819	0.2605	0.0766899		27	260	4.33333	0.77023	0.3416	0.185961
									28	1215	20.25	0.623087	0.2721	0.0216121		28	270	4.5	0.76917	0.361	0.27089
									29	1260	21	0.605683	0.2582	0.0660555		29	280	4.66667	0.770304	0.3317	0.266881
									30	1305	21.75	0.613756	0.273	0.0850983		30	290	4.83333	0.771517	0.3432	0.264624
									31	1350	22.5	0.590475	0.2749	0.100441		31	300	5	0.777752	0.3458	0.255297
									32	1395	23.25	0.61285	0.2719	0.0560569		32	310	5.16667	-	-	-
									33	1440	24	0.625919	0.2765	0.0858819		33	320	5.33333	0.776162	0.38	0.250395
									34	1485	24.75	0.663251	0.3032	0.0917845		34	330	5.5	0.757554	0.3536	0.42039
									35	1530	25.5	0.647172	0.2934	0.139239		35	340	5.66667	0.77182	0.3747	0.447722
									36	1575	26.25	0.689268	0.3076	0.0509679		36	350	5.83333	0.749251	0.3583	0.309975
									37	1620	27	0.704099	0.2857	0.153071		37	360	6	0.746119	0.3819	0.379568
									38	1665	27.75	0.677252	0.2792	0.134583		38	370	6.16667	0.741995	0.331	0.350174
									39	1710	28.5	0.670177	0.3015	0.165605
									40	1755	29.25	0.684792	0.3326	0.0612312
									41	1800	30	0.636704	0.2836	0.03157
									42	1845	30.75	0.612849	0.2968	0.118444
									43	1890	31.5	0.641487	0.3108	0.0892574
									44	1935	32.25	0.64115	0.3001	0.0975997
									45	1980	33	0.66009	0.3045	0.0378466
									46	2025	33.75	0.6428	0.283	0.0338784
									47	2070	34.5	0.661501	0.2833	0.064919
									48	2115	35.25	0.688597	0.2861	0.0247137
									49	2160	36	0.658276	0.2872	0.0776768
									50	2205	36.75	0.666301	0.2753	0.0753018
									51	2250	37.5	0.666256	0.2764	0.102879
									52	2295	38.25	0.670801	0.2748	0.128384
									53	2340	39	0.718366	0.2997	0.0459053
									54	2385	39.75	0.651873	0.3038	0.189797
									55	2430	40.5	0.62965	0.2972	0.216631
									56	2475	41.25	0.658634	0.2733	0.152594
									57	2520	42	0.684355	0.2993	0.0720855
									58	2565	42.75	0.697508	0.2801	0.172137
									59	2610	43.5	0.699202	0.3147	0.103482
									60	2655	44.25	0.683411	0.3111	0.0477632
									61	2700	45	0.654613	0.3195	0.136325
									62	2745	45.75	0.690114	0.3203	0.154119
									63	2790	46.5	0.703291	0.3212	0.098794
									64	2835	47.25	0.696397	0.2858	0.112265
									65	2880	48	0.703963	0.3515	0.0594384
									66	2925	48.75	0.707056	0.3399	0.0935418
									67	2970	49.5	0.692534	0.3351	0.154224
									68	3015	50.25	0.730337	0.3853	0.211334
									69	3060	51	0.733614	0.358	0.197975
									70	3105	51.75	0.739673	0.3723	0.259592
