# Supplementary material for: Dual-color live imaging unveils stepwise organization of multiple basal body arrays by cytoskeletons
Source: EMBO Rep. 2024 Feb 5;25(3):1176–207. doi: 10.1038/s44319-024-00066-0 (PMC10933483; doi:10.1038/s44319-024-00066-0)
Supplement: Supplementary file 15 — Source Data Fig. 3 [file 44319_2024_66_MOESM15_ESM.zip]

Archive with 19 entries (17 files):
- Source_Data_Figure_3/3B-F(EV2A-D)_Analysis/
- Source_Data_Figure_3/3B-F(EV2A-D)_Analysis/3_and_EV2_Early_TP_Analysis(Cell_1-30).tif
- Source_Data_Figure_3/3B-F(EV2A-D)_Analysis/3_and_EV2_Early_TP_Analysis(Cell_31-41).tif
- Source_Data_Figure_3/3B-F(EV2A-D)_Analysis/3_and_EV2_Initial_TP_Analysis(Cell_1-16).tif
- Source_Data_Figure_3/3B-F(EV2A-D)_Analysis/3_and_EV2_Late_TP_Analysis(Cell_1-56).tif
- Source_Data_Figure_3/3F_MTEC_Stage1-5/
- Source_Data_Figure_3/3F_MTEC_Stage1-5/3F_Stage1.tif
- Source_Data_Figure_3/3F_MTEC_Stage1-5/3F_Stage1_Large.tif
- Source_Data_Figure_3/3F_MTEC_Stage1-5/3F_Stage2.tif
- Source_Data_Figure_3/3F_MTEC_Stage1-5/3F_Stage2_Large.tif
- Source_Data_Figure_3/3F_MTEC_Stage1-5/3F_Stage3.tif
- Source_Data_Figure_3/3F_MTEC_Stage1-5/3F_Stage3_Large.tif
- Source_Data_Figure_3/3F_MTEC_Stage1-5/3F_Stage3_rotated.tif
- Source_Data_Figure_3/3F_MTEC_Stage1-5/3F_Stage4.tif
- Source_Data_Figure_3/3F_MTEC_Stage1-5/3F_Stage4_Large.tif
- Source_Data_Figure_3/3F_MTEC_Stage1-5/3F_Stage4_rotated.tif
- Source_Data_Figure_3/3F_MTEC_Stage1-5/3F_Stage5.tif
- Source_Data_Figure_3/3F_MTEC_Stage1-5/3F_Stage5_Large.tif
- Source_Data_Figure_3/Source_Data_Figure_3_and_EV2.xlsx
