# Supplementary material for: Dual-color live imaging unveils stepwise organization of multiple basal body arrays by cytoskeletons
Source: EMBO Rep. 2024 Feb 5;25(3):1176–207. doi: 10.1038/s44319-024-00066-0 (PMC10933483; doi:10.1038/s44319-024-00066-0)
Supplement: Supplementary file 15 — Source Data Fig. 3 [file 44319_2024_66_MOESM15_ESM.zip › Source_Data_Figure_3/Source_Data_Figure_3_and_EV2.xlsx]

## Sheet: Fig.3＆EV2
Fixed cells	Index of BB-orietnation and BB-alignment
		Initial					Early					Late					Kruskal-Wallis rank sum test by Rstudio
		Cell (n=16)	Io	Ila	Iga		Cell (n=41)	Io	Ila	Iga		Cell (n=56)	Io	Ila	Iga		Io (Initial/Early/Late)				Ila (Initial/Early/Late)				Iga (Initial/Early/Late)
		1	0.396016	0.1716	0.142329		1	0.226971	0.4568	0.338497		1	0.906565	0.407	0.364588		p-value	2.865e-15			p-value	2.2e-16			p-value	1.592e-14
		2	0.0984688	0.2243	0.140255		2	0.297555	0.2987	0.149669		2	0.835369	0.4233	0.288626		Significance	**			Significance	**			Significance	**
		3	0.148948	0.1295	0.202929		3	0.0952228	0.3065	0.100507		3	0.940046	0.4448	0.239342
		4	0.104855	0.1257	0.210509		4	0.12315	0.3364	0.239128		4	0.884761	0.4785	0.511205
		5	0.487398	0.1026	0.105327		5	0.432466	0.3154	0.323763		5	0.688052	0.4736	0.31884		Pairwise comparisons using Wilcoxon rank sum exact test by Rstudio
		6	0.223433	0.2013	0.289234		6	0.220664	0.3261	0.191215		6	0.941014	0.5457	0.662423		Io (Initial/Early/Late)				Ila (Initial/Early/Late)				Iga (Initial/Early/Late)
		7	0.528759	0.2292	0.126759		7	0.392915	0.3409	0.291807		7	0.710984	0.3704	0.123448		p-value	Early	Initial		p-value	Early	Initial		p-value	Early	Initial
		8	0.514127	0.2181	0.212207		8	0.461434	0.3818	0.096332		8	0.929727	0.4531	0.107339		Initial	0.0052	-		Initial	2.6e-11	-		Initial	0.47	-
		9	0.661825	0.1886	0.0441455		9	0.52672	0.3151	0.157209		9	0.821732	0.4413	0.508819		Late	2.4e-11	2.7e-09		Late	2.5e-11	1.3e-09		Late	2.8e-12	7.3e-08
		10	0.267249	0.1559	0.190459		10	0.512164	0.3048	0.201358		10	0.902153	0.5628	0.622403
		11	0.351451	0.1618	0.222181		11	0.225165	0.2706	0.0478658		11	0.872157	0.4963	0.481124		Significance	Early	Initial		Significance	Early	Initial		Significance	Early	Initial
		12	0.131532	0.1073	0.0345683		12	0.216	0.27	0.0575		12	0.941163	0.4194	0.454765		Initial	**	-		Initial	**	-		Initial	n.s.	-
		13	0.180576	0.2095	0.130161		13	0.409	0.2537	0.1775		13	0.963597	0.436	0.629299		Late	**	**		Late	**	**		Late	**	**
		14	0.202099	0.22	0.0923869		14	0.295	0.2215	0.1		14	0.874122	0.5153	0.867182
		15	0.213133	0.1868	0.0721356		15	0.306	0.3237	0.1175		15	0.792	0.433	0.2475
		16	0.296	0.2711	0.1475		16	0.255	0.4365	0.0375		16	0.769	0.417	0.245
		Mean	0.300367	0.181456	0.147693		17	0.417	0.2256	0.145		17	0.772	0.4004	0.11
		SD	0.172108	0.0482366	0.0699912		18	0.39	0.2844	0.1275		18	0.878	0.4182	0.3375
		Shapiro-Wilk normality test by Rstudio					19	0.197	0.2629	0.1925		19	0.789	0.417	0.7575
		p-value	0.1512	0.7107	0.8586		20	0.238	0.2282	0.25		20	0.818	0.5042	0.6075
							21	0.04	0.2379	0.35		21	0.724	0.4215	0.54
							22	0.527	0.4053	0.145		22	0.921073	0.3653	0.291182
							23	0.554	0.3605	0.0975		23	0.825493	0.472	0.223089
							24	0.539	0.3246	0.2225		24	0.719121	0.3868	0.296339
							25	0.562	0.4058	0.08		25	0.953534	0.3737	0.369536
							26	0.6	0.3682	0.1775		26	0.828952	0.3981	0.516966
							27	0.756	0.3984	0.2425		27	0.671299	0.3739	0.496635
							28	0.814	0.3856	0.0875		28	0.881729	0.4821	0.706667
							29	0.811	0.4321	0.085		29	0.907169	0.4537	0.210901
							30	0.7	0.4209	0.335		30	0.90889	0.4299	0.292208
							31	0.844644	0.4134	0.137946		31	0.87967	0.4628	0.790129
							32	0.657603	0.3675	0.377345		32	0.726	0.4412	0.54
							33	0.815336	0.3723	0.357734		33	0.929	0.4571	0.45
							34	0.620389	0.3183	0.0355106		34	0.835	0.4479	0.3925
							35	0.62755	0.4011	0.048317		35	0.927	0.407	0.39
							36	0.783004	0.4176	0.0707453		36	0.951	0.4911	0.4225
							37	0.664114	0.2971	0.171669		37	0.862	0.5137	0.485
							38	0.950273	0.39	0.235999		38	0.692	0.3978	0.565
							39	0.284194	0.4032	0.179875		39	0.808	0.3234	0.375
							40	0.91776	0.3226	0.0900382		40	0.794846	0.5419	0.779422
							41	0.770032	0.2413	0.241962		41	0.779465	0.4805	0.835982
							Mean	0.489642	0.337641	0.173463		42	0.796902	0.5221	0.975426
							SD	0.245258	0.0657357	0.0973843		43	0.842245	0.4325	0.659787
							Shapiro-Wilk normality test by Rstudio					44	0.894615	0.4477	0.799695
							p-value	0.2952	0.2223	0.02058		45	0.854922	0.4584	0.715165
												46	0.836282	0.4876	0.609344
												47	0.83285	0.4509	0.683424
												48	0.87974	0.3564	0.420087
												49	0.90568	0.4931	0.727771
												50	0.832034	0.5041	0.578357
												51	0.779238	0.4668	0.506743
												52	0.845254	0.5448	0.705178
												53	0.884248	0.4719	0.379206
												54	0.804139	0.4672	0.661268
												55	0.865256	0.4941	0.573409
												56	0.780982	0.3804	0.397156
												Mean	0.842662	0.449227	0.497241
												SD	0.0742816	0.0522682	0.205183
												Shapiro-Wilk normality test by Rstudio
												p-value	0.08876	0.9928	0.7944
