# Supplementary material for: Dual-color live imaging unveils stepwise organization of multiple basal body arrays by cytoskeletons
Source: EMBO Rep. 2024 Feb 5;25(3):1176–207. doi: 10.1038/s44319-024-00066-0 (PMC10933483; doi:10.1038/s44319-024-00066-0)
Supplement: Supplementary file 16 — Source Data Fig. 4 [file 44319_2024_66_MOESM16_ESM.zip]

Archive with 16 entries (13 files):
- Source_Data_Figure_4/4B_MTEC_Live/
- Source_Data_Figure_4/4B_MTEC_Live/4B_Early_TP_Stage2_Movie_EV6(35_images).tif
- Source_Data_Figure_4/4B_MTEC_Live/4B_Early_TP_Stage3_Movie_EV7(48_images).tif
- Source_Data_Figure_4/4C_MTEC_Live/
- Source_Data_Figure_4/4C_MTEC_Live/4C_Early_TP_Stage4_Movie_EV8(37_images).tif
- Source_Data_Figure_4/4C_MTEC_Live/4C_Late_TP_Stage4_Movie_EV9(50_images).tif
- Source_Data_Figure_4/4D_MTEC_Live/
- Source_Data_Figure_4/4D_MTEC_Live/4D_Early_TP_1(50_images).tif
- Source_Data_Figure_4/4D_MTEC_Live/4D_Early_TP_5(30_images).tif
- Source_Data_Figure_4/4D_MTEC_Live/4D_Early_TP_6(50_images).tif
- Source_Data_Figure_4/4D_MTEC_Live/4D_Early_TP_7(30_images).tif
- Source_Data_Figure_4/4D_MTEC_Live/4D_Late_TP_10(20_images)(MovieEV5).tif
- Source_Data_Figure_4/4D_MTEC_Live/4D_Late_TP_11(45_images).tif
- Source_Data_Figure_4/4D_MTEC_Live/4D_Late_TP_12(50_images).tif
- Source_Data_Figure_4/4D_MTEC_Live/4D_Late_TP_9(50_images).tif
- Source_Data_Figure_4/Source_Data_Figure_4.xlsx
