# Supplementary material for: Dual-color live imaging unveils stepwise organization of multiple basal body arrays by cytoskeletons
Source: EMBO Rep. 2024 Feb 5;25(3):1176–207. doi: 10.1038/s44319-024-00066-0 (PMC10933483; doi:10.1038/s44319-024-00066-0)
Supplement: Supplementary file 16 — Source Data Fig. 4 [file 44319_2024_66_MOESM16_ESM.zip › Source_Data_Figure_4/Source_Data_Figure_4.xlsx]

## Sheet: Fig.4
Live-cell imaging	BB-BF Angle deviation								SD_mean
		Early			Late						Early							Late
		Cell(n=7)	SD_mean		Cell(n=5)	SD_mean					#1	#2	#3	#4	#5	#6	#7	#8	#9	#10	#11	#12
		1	1.79876		8	0.683486						Fig.4B	Fig.4C	Fig.4B				Fig.4C
		2	1.36156		9	0.658437						Movie EV7	Movie EV8	Movie EV6				Movie EV9
		3	1.00662		10	0.711234				1	1.67349	1.2282	0.820335	1.70052	1.55282	1.23375	0.844167	0.664404	0.629684	0.687348	1.13675	0.537219
		4	1.66107		11	0.971358				2	1.74468	1.22291	0.809444	1.78609	1.49395	1.2042	0.850653	0.674318	0.642709	0.706616	1.02377	0.551327
		5	1.58327		12	0.559477				3	1.64552	1.19934	0.884384	1.69702	1.50251	1.2347	0.893011	0.677229	0.613846	0.710577	1.03908	0.542094
		6	1.27664		Mean	0.716799				4	1.57695	1.24247	0.8749	1.77385	1.47832	1.24086	0.89773	0.687905	0.646326	0.709683	1.03161	0.536611
		7	0.988115		SD	0.153376				5	1.69729	1.21666	0.886688	1.82362	1.48789	1.21372	0.888435	0.665416	0.637415	0.706869	1.04994	0.582505
		Mean	1.38229		Shapiro-Wilk normality					6	1.73926	1.26242	0.926722	1.83278	1.50126	1.21862	0.935051	0.703563	0.614266	0.681434	1.04605	0.53593
		SD	0.316138		test by Rstudio					7	1.61106	1.2277	0.952714	1.78575	1.42865	1.33208	0.994586	0.682512	0.639312	0.690054	1.00646	0.550442
		Shapiro-Wilk normality			p-value	0.2758				8	1.57678	1.2208	0.926783	1.74916	1.47447	1.35422	0.992405	0.713436	0.639687	0.701866	1.01229	0.566194
		test by Rstudio								9	1.68362	1.21913	0.943061	1.78975	1.46713	1.27215	0.975755	0.634828	0.64986	0.708917	1.00586	0.563669
		p-value	0.5493							10	1.66083	1.31922	0.945666	1.82028	1.49798	1.29048	0.977237	0.681658	0.642153	0.671968	0.9741	0.552766
										11	1.59239	1.29766	0.944919	1.68048	1.42963	1.26284	0.975791	0.667116	0.661715	0.711662	0.968592	0.541826
		one-tailed Welch’s t-test)								12	1.71185	1.32068	0.965723	1.63096	1.51918	1.2773	0.962848	0.673329	0.637549	0.703899	0.996641	0.56149
		SD_mean (Early/Late)								13	1.74067	1.3298	0.940294	1.63668	1.51476	1.2612	0.962837	0.652159	0.644117	0.71164	1.0082	0.563423
		p-value	0.000466802							14	1.75747	1.34723	0.973724	1.63459	1.57619	1.27713	0.963192	0.657924	0.637428	0.737206	1.00118	0.541432
		Significance	**							15	1.7344	1.33257	0.984338	1.59571	1.60415	1.29878	1.01376	0.647056	0.616942	0.73469	0.971713	0.556563
										16	1.84114	1.34026	0.994363	-	1.56856	1.27553	1.00349	0.646842	0.62404	0.727608	1.01085	0.572411
										17	1.78652	1.32486	1.01227	1.64092	1.62522	1.34196	0.955704	0.664823	0.646081	0.722492	1.00061	0.579632
										18	1.66051	1.32831	1.02919	1.5406	1.63442	1.3326	0.962506	0.637817	0.639875	0.728145	1.05425	0.566317
										19	1.82718	1.37678	1.0425	1.62714	1.59403	1.26729	1.02164	0.671362	0.648208	0.730724	1.03686	0.574176
										20	1.85643	1.38305	1.03531	1.62448	1.64233	1.34	0.993391	0.6314	0.644616	0.741283	1.00068	0.582309
										21	1.88143	1.3847	1.02173	1.58248	1.63966	1.34372	1.0397	0.642947	0.647051	-	1.03084	0.604169
										22	1.89055	1.33084	1.03219	1.62452	1.66202	1.36011	0.996663	0.64492	0.63615	-	0.967581	0.569889
										23	1.75907	1.36995	1.04907	1.47342	1.67768	1.33182	0.998102	0.630501	0.648806	-	0.932602	0.550961
										24	1.73248	1.34653	1.0349	1.52712	1.69342	1.286	1.05031	0.630443	0.628734	-	0.953805	0.576861
										25	1.81729	1.33804	1.02079	1.48751	1.6918	1.27195	1.04897	0.637467	0.640792	-	0.894831	0.519971
										26	1.84667	1.388	1.06787	1.42515	1.68894	1.24594	1.09674	0.671512	0.64249	-	0.944663	0.541769
										27	1.68792	1.37621	1.10287	1.54606	1.69536	1.28418	1.09119	0.631981	0.649723	-	0.968177	0.541919
										28	1.67258	1.35482	1.08308	-	1.71027	1.27694	1.08828	0.642706	0.667021	-	0.920019	0.546306
										29	1.66843	1.37786	1.05147	-	1.6928	1.26401	1.09913	0.670864	0.678171	-	0.92991	0.53774
										30	1.81228	1.42681	-	1.62201	1.75275	1.24139	1.07016	0.649691	0.665362	-	0.958707	0.522887
										31	1.88034	1.39154	-	1.60948	-	1.23246	-	0.669025	0.704442	-	0.929758	0.533721
										32	1.78824	1.36565	1.11561	1.67357	-	1.25218	-	0.646917	0.672759	-	0.88155	0.545045
										33	2.00028	1.42253	1.11281	1.62426	-	-	-	0.661628	0.685474	-	0.982624	0.538458
										34	1.83171	1.46004	1.12926	1.78855	-	1.27852	-	0.665385	0.695545	-	0.978454	0.536287
										35	1.81916	1.44906	1.11692	1.79973	-	1.32688	-	0.681635	0.67971	-	0.91385	0.575363
										36	2.03505	1.4662	1.19681	-	-	1.29033	-	0.709552	0.68618	-	0.894705	0.545986
										37	1.82163	1.46064	1.20286	-	-	1.26845	-	0.709515	0.654013	-	0.969104	0.592676
										38	1.96264	1.42824	-	-	-	1.27114	-	0.701065	0.667163	-	0.855764	0.556943
										39	2.05131	1.41401	-	-	-	1.26572	-	0.699587	0.685118	-	0.901223	0.55348
										40	2.00767	1.41583	-	-	-	1.25201	-	0.710108	0.677826	-	0.926853	0.554389
										41	2.11881	1.4308	-	-	-	1.2525	-	0.684854	0.667253	-	0.946934	0.599363
										42	1.94412	1.45782	-	-	-	1.24409	-	0.710465	0.692874	-	0.951302	0.576526
										43	1.89538	1.38772	-	-	-	1.26545	-	0.705548	0.712815	-	0.895342	0.565002
										44	1.84664	1.45422	-	-	-	1.264	-	0.7343	0.676405	-	0.928424	0.547308
										45	1.94032	1.48238	-	-	-	1.26038	-	0.757814	0.698178	-	0.878581	0.589503
										46	1.85427	1.45943	-	-	-	1.23545	-	0.758444	0.699687	-	-	0.606228
										47	1.71236	1.46269	-	-	-	1.2511	-	0.771852	0.66222	-	-	0.56503
										48	1.99822	1.51248	-	-	-	1.29536	-	0.788014	0.683864	-	-	0.603828
										49	1.91236	-	-	-	-	1.34688	-	0.808206	0.668445	-	-	0.576337
										50	1.63096	-	-	-	-	1.26708	-	0.812279	0.691756	-	-	0.541592
											1.79876	1.36156	1.00662	1.66107	1.58327	1.27664	0.988115	0.683486	0.658437	0.711234	0.971358	0.559477
