# Supplementary material for: Dual-color live imaging unveils stepwise organization of multiple basal body arrays by cytoskeletons
Source: EMBO Rep. 2024 Feb 5;25(3):1176–207. doi: 10.1038/s44319-024-00066-0 (PMC10933483; doi:10.1038/s44319-024-00066-0)
Supplement: Supplementary file 17 — Source Data Fig. 5 [file 44319_2024_66_MOESM17_ESM.zip]

Archive with 31 entries (26 files):
- Source_Data_Figure_5/5A_MTEC_tubulin_keratin8/
- Source_Data_Figure_5/5A_MTEC_tubulin_keratin8/5A_tubulin_keratin8_Late_TP.tif
- Source_Data_Figure_5/5A_MTEC_tubulin_keratin8/5A_tubulin_keratin8_Late_TP_Large.tif
- Source_Data_Figure_5/5B_MTEC_tubulin/
- Source_Data_Figure_5/5B_MTEC_tubulin/5B_tubulin_Early_TP_1.tif
- Source_Data_Figure_5/5B_MTEC_tubulin/5B_tubulin_Early_TP_1_Large.tif
- Source_Data_Figure_5/5B_MTEC_tubulin/5B_tubulin_Initial_TP_1.tif
- Source_Data_Figure_5/5B_MTEC_tubulin/5B_tubulin_Initial_TP_1_Large.tif
- Source_Data_Figure_5/5B_MTEC_tubulin/5B_tubulin_Late_TP_1.tif
- Source_Data_Figure_5/5B_MTEC_tubulin/5B_tubulin_Late_TP_1_Large.tif
- Source_Data_Figure_5/5B_MTEC_tubulin/5B_tubulin_Late_TP_2.tif
- Source_Data_Figure_5/5B_MTEC_tubulin/5B_tubulin_Late_TP_2_Large.tif
- Source_Data_Figure_5/5C_MTEC_keratin8/
- Source_Data_Figure_5/5C_MTEC_keratin8/5C_keratin8_Early_TP_1.tif
- Source_Data_Figure_5/5C_MTEC_keratin8/5C_keratin8_Early_TP_1_Large.tif
- Source_Data_Figure_5/5C_MTEC_keratin8/5C_keratin8_Initial_TP_1.tif
- Source_Data_Figure_5/5C_MTEC_keratin8/5C_keratin8_Initial_TP_1_Large.tif
- Source_Data_Figure_5/5C_MTEC_keratin8/5C_keratin8_Late_TP_1.tif
- Source_Data_Figure_5/5C_MTEC_keratin8/5C_keratin8_Late_TP_1_Large.tif
- Source_Data_Figure_5/5C_MTEC_keratin8/5C_keratin8_Late_TP_2.tif
- Source_Data_Figure_5/5C_MTEC_keratin8/5C_keratin8_Late_TP_2_Large.tif
- Source_Data_Figure_5/5C_MTEC_keratin8/5C_keratin8_Late_TP_2_rotated.tif
- Source_Data_Figure_5/5E-F(S3A-B)_keratin8_Analysis/
- Source_Data_Figure_5/5E-F(S3A-B)_keratin8_Analysis/5E-F_keratin8_Early_TP_Analysis(Cell_1-18).tif
- Source_Data_Figure_5/5E-F(S3A-B)_keratin8_Analysis/5E-F_keratin8_Initial_TP_Analysis(Cell_1-11).tif
- Source_Data_Figure_5/5E-F(S3A-B)_keratin8_Analysis/5E-F_keratin8_Late_TP_Analysis(Cell_1-21).tif
- Source_Data_Figure_5/5E-F_tubulin_Analysis/
- Source_Data_Figure_5/5E-F_tubulin_Analysis/5E-F_tubulin_Early_TP_Analysis(Cell_1-15).tif
- Source_Data_Figure_5/5E-F_tubulin_Analysis/5E-F_tubulin_Initial_TP_Analysis(Cell_1-15).tif
- Source_Data_Figure_5/5E-F_tubulin_Analysis/5E-F_tubulin_Late_TP_Analysis(Cell_1-23).tif
- Source_Data_Figure_5/Source_Data_Figure_5_and_S3.xlsx
