# Supplementary material for: Dual-color live imaging unveils stepwise organization of multiple basal body arrays by cytoskeletons
Source: EMBO Rep. 2024 Feb 5;25(3):1176–207. doi: 10.1038/s44319-024-00066-0 (PMC10933483; doi:10.1038/s44319-024-00066-0)
Supplement: Supplementary file 17 — Source Data Fig. 5 [file 44319_2024_66_MOESM17_ESM.zip › Source_Data_Figure_5/Source_Data_Figure_5_and_S3.xlsx]

## Sheet: Fig.5＆S3
Fixed cells	Covering ratio																				Regularity of lattice
		a-tubulin									Keratin8											a-tubulin									Keratin8
		Initial			Early			Late			Initial			Early			Late					Initial			Early			Late			Initial			Early			Late
		Cell(n=15)	Cr		Cell(n=15)	Cr		Cell(n=23)	Cr		Cell(n=11)	Cr		Cell(n=18)	Cr		Cell(n=21)	Cr				Cell(n=15)	Itl		Cell(n=15)	Itl		Cell(n=23)	Itl		Cell(n=11)	Ikl		Cell(n=18)	Ikl		Cell(n=21)	Ikl
		1	0.204001		1	0.259152		1	0.315001		1	0.0805988		1	0.255537		1	0.310233				1	52.5582		1	72.9319		1	58.4993		1	43.5328		1	54.6274		1	67.2087
		2	0.122314		2	0.32519		2	0.258184		2	0.233515		2	0.163526		2	0.280788				2	68.1535		2	82.6482		2	62.7876		2	29.7231		2	45.5171		2	48.1051
		3	0.109962		3	0.278097		3	0.271833		3	0.195986		3	0.204883		3	0.273728				3	77.7356		3	76.5327		3	73.1686		3	34.052		3	21.5719		3	51.7299
		4	0.12387		4	0.279953		4	0.303464		4	0.234489		4	0.168743		4	0.301569				4	64.6583		4	73.8899		4	70.6171		4	45.7206		4	41.8746		4	60.6036
		5	0.241064		5	0.293042		5	0.299708		5	0.160139		5	0.106604		5	0.308209				5	52.9166		5	64.8453		5	75.5756		5	21.9428		5	44.3456		5	69.5816
		6	0.209611		6	0.312083		6	0.309536		6	0.106358		6	0.142718		6	0.287202				6	64.9636		6	68.0012		6	70.5135		6	72.7786		6	57.1665		6	66.0507
		7	0.205993		7	0.302621		7	0.313642		7	0.112202		7	0.245524		7	0.323081				7	36.7157		7	92.0187		7	68.3103		7	57.0612		7	47.5635		7	75.7771
		8	0.200955		8	0.342782		8	0.265564		8	0.274314		8	0.291276		8	0.280298				8	77.6082		8	66.9352		8	71.4834		8	33.31		8	49.1719		8	77.9804
		9	0.245518		9	0.318166		9	0.30556		9	0.134245		9	0.233647		9	0.300443				9	55.9069		9	78.1036		9	67.3264		9	44.0569		9	43.4569		9	77.8331
		10	0.189454		10	0.349694		10	0.257174		10	0.271259		10	0.286803		10	0.326828				10	33.7889		10	58.3663		10	62.644		10	30.86		10	51.2597		10	92.6672
		11	0.208124		11	0.232849		11	0.283771		11	0.0929725		11	0.278006		11	0.291433				11	51.2915		11	75.9618		11	67.4084		11	75.7008		11	37.058		11	76.8337
		12	0.217127		12	0.264604		12	0.310496		Mean	0.172371		12	0.243446		12	0.304859				12	65.9713		12	59.9267		12	85.3098		Mean	44.4308		12	41.3204		12	87.4337
		13	0.211146		13	0.266171		13	0.260668		SD	0.0725492		13	0.292196		13	0.321886				13	48.5405		13	49.5066		13	58.4699		SD	17.5531		13	50.9167		13	95.0318
		14	0.194284		14	0.321415		14	0.271924		Shapiro-Wilk normality			14	0.264071		14	0.285091				14	63.4458		14	50.8619		14	72.037		Shapiro-Wilk normality			14	58.6233		14	79.1171
		15	0.192512		15	0.305537		15	0.281419		test by Rstudio			15	0.279553		15	0.24292				15	77.0475		15	61.7961		15	66.4869		test by Rstudio			15	46.3426		15	76.0465
		Mean	0.191729		Mean	0.296757		16	0.271503		p-value	0.2119		16	0.264577		16	0.293129				Mean	59.4201		Mean	68.8217		16	58.6872		p-value	0.2068		16	49.1927		16	78.324
		SD	0.0409691		SD	0.0330086		17	0.289283					17	0.278581		17	0.287909				SD	13.7039		SD	11.7167		17	62.0467					17	53.6947		17	83.8842
		Shapiro-Wilk normality			Shapiro-Wilk normality			18	0.261341					18	0.226991		18	0.248884				Shapiro-Wilk normality			Shapiro-Wilk normality			18	50.1322					18	73.1469		18	61.1361
		test by Rstudio			test by Rstudio			19	0.278384					Mean	0.234816		19	0.248655				test by Rstudio			test by Rstudio			19	51.6374					Mean	48.1584		19	74.1851
		p-value	0.01104		p-value	0.9503		20	0.262967					SD	0.0556523		20	0.286285				p-value	0.3706		p-value	0.9762		20	77.7956					SD	10.4894		20	74.7304
								21	0.29278					Shapiro-Wilk normality			21	0.241089										21	62.4276					Shapiro-Wilk normality			21	48.2877
								22	0.269927					test by Rstudio			Mean	0.287834										22	58.8118					test by Rstudio			Mean	72.5023
								23	0.282119					p-value	0.02059		SD	0.0255813										23	81.7296					p-value	0.2811		SD	13.0664
								Mean	0.283315								Shapiro-Wilk normality											Mean	66.6916								Shapiro-Wilk normality
								SD	0.0194172								test by Rstudio											SD	8.88098								test by Rstudio
		Kruskal-Wallis rank sum test by Rstudio						Shapiro-Wilk normality			Kruskal-Wallis rank sum test by Rstudio						p-value	0.1645				ANOVA test by Rstudio						Shapiro-Wilk normality			ANOVA test by Rstudio						p-value	0.3179
		Cr (Initial/Early/Late) (a-tubulin)						test by Rstudio			Cr (Initial/Early/Late) (keratin8)											Itl (Initial/Early/Late) (a-tubulin)						test by Rstudio			Ikl (Initial/Early/Late) (keratin8)
		p-value	9.899e-08					p-value	0.06373		p-value	4.811e-06										p-value	0.06					p-value	0.9336		p-value	1.1e-07
		Significance	**								Significance	**										Significance	n.s.								Significance	**
		Pairwise comparisons using Wilcoxon rank sum exact test by Rstudio									Pairwise comparisons using Wilcoxon rank sum exact test by Rstudio																				Tukey multiple comparisons of means by Rstudio
		Cr (Initial/Early/Late) (a-tubulin)									Cr (Initial/Early/Late) (keratin8)																				Ikl (Initial/Early/Late) (keratin8)
		p-value	Early	Initial							p-value	Early	Initial																		p-value	Early	Initial
		Initial	1e-07	-							Initial	0.01436	-																		Initial	0.747014	-
		Late	0.15	3.9e-10							Late	0.00043	4.5e-06																		Late	2.4e-06	2.7e-06
		Significance	Early	Initial							Significance	Early	Initial																		Significance	Early	Initial
		Initial	**	-							Initial	*	-																		Initial	n.s.
		Late	n.s.	**							Late	**	**																		Late	**	**
