# Supplementary material for: Dual-color live imaging unveils stepwise organization of multiple basal body arrays by cytoskeletons
Source: EMBO Rep. 2024 Feb 5;25(3):1176–207. doi: 10.1038/s44319-024-00066-0 (PMC10933483; doi:10.1038/s44319-024-00066-0)
Supplement: Supplementary file 18 — Source Data Fig. 6 [file 44319_2024_66_MOESM18_ESM.zip]

Archive with 36 entries (31 files):
- Source_Data_Figure_6/6A_MTEC_tubulin/
- Source_Data_Figure_6/6A_MTEC_tubulin/6A_tubulin_Early_TP_DMSO.tif
- Source_Data_Figure_6/6A_MTEC_tubulin/6A_tubulin_Early_TP_DMSO_Large.tif
- Source_Data_Figure_6/6A_MTEC_tubulin/6A_tubulin_Early_TP_Noc.tif
- Source_Data_Figure_6/6A_MTEC_tubulin/6A_tubulin_Early_TP_Noc_Large.tif
- Source_Data_Figure_6/6A_MTEC_tubulin/6A_tubulin_Late_TP_DMSO.tif
- Source_Data_Figure_6/6A_MTEC_tubulin/6A_tubulin_Late_TP_DMSO_Large.tif
- Source_Data_Figure_6/6A_MTEC_tubulin/6A_tubulin_Late_TP_DMSO_rotated.tif
- Source_Data_Figure_6/6A_MTEC_tubulin/6A_tubulin_Late_TP_Noc.tif
- Source_Data_Figure_6/6A_MTEC_tubulin/6A_tubulin_Late_TP_Noc_Large.tif
- Source_Data_Figure_6/6A_MTEC_tubulin/6A_tubulin_Late_TP_Noc_rotated.tif
- Source_Data_Figure_6/6B_MTEC_keratin8/
- Source_Data_Figure_6/6B_MTEC_keratin8/6B_keratin8_Early_TP_DMSO.tif
- Source_Data_Figure_6/6B_MTEC_keratin8/6B_keratin8_Early_TP_DMSO_Large.tif
- Source_Data_Figure_6/6B_MTEC_keratin8/6B_keratin8_Early_TP_Noc.tif
- Source_Data_Figure_6/6B_MTEC_keratin8/6B_keratin8_Early_TP_Noc_Large.tif
- Source_Data_Figure_6/6B_MTEC_keratin8/6B_keratin8_Late_TP_DMSO.tif
- Source_Data_Figure_6/6B_MTEC_keratin8/6B_keratin8_Late_TP_DMSO_Large.tif
- Source_Data_Figure_6/6B_MTEC_keratin8/6B_keratin8_Late_TP_Noc.tif
- Source_Data_Figure_6/6B_MTEC_keratin8/6B_keratin8_Late_TP_Noc_Large.tif
- Source_Data_Figure_6/6B_MTEC_keratin8/6B_keratin8_Late_TP_Noc_rotated.tif
- Source_Data_Figure_6/6C_MTEC_BBBF/
- Source_Data_Figure_6/6C_MTEC_BBBF/6C_BBBF_Early_TP_DMSO.tif
- Source_Data_Figure_6/6C_MTEC_BBBF/6C_BBBF_Early_TP_Noc.tif
- Source_Data_Figure_6/6C_MTEC_BBBF/6C_BBBF_Late_TP_DMSO.tif
- Source_Data_Figure_6/6C_MTEC_BBBF/6C_BBBF_Late_TP_DMSO_Large.tif
- Source_Data_Figure_6/6C_MTEC_BBBF/6C_BBBF_Late_TP_DMSO_rotated.tif
- Source_Data_Figure_6/6C_MTEC_BBBF/6C_BBBF_Late_TP_Noc.tif
- Source_Data_Figure_6/6C_MTEC_BBBF/6C_BBBF_Late_TP_Noc_Large.tif
- Source_Data_Figure_6/6C-E(EV3D)_Early_TP_Analysis/
- Source_Data_Figure_6/6C-E(EV3D)_Early_TP_Analysis/Early_TP_DMSO_Analysis(Cell_1-22).tif
- Source_Data_Figure_6/6C-E(EV3D)_Early_TP_Analysis/Early_TP_Noc_Analysis(Cell_1-24).tif
- Source_Data_Figure_6/6C-E(EV3D)_Late_TP_Analysis/
- Source_Data_Figure_6/6C-E(EV3D)_Late_TP_Analysis/Late_TP_DMSO_Analysis(Cell_1-18).tif
- Source_Data_Figure_6/6C-E(EV3D)_Late_TP_Analysis/Late_TP_Noc_Analysis(Cell_1-17).tif
- Source_Data_Figure_6/Source_Data_Figure_6_and_EV3.xlsx
