# Supplementary material for: Dual-color live imaging unveils stepwise organization of multiple basal body arrays by cytoskeletons
Source: EMBO Rep. 2024 Feb 5;25(3):1176–207. doi: 10.1038/s44319-024-00066-0 (PMC10933483; doi:10.1038/s44319-024-00066-0)
Supplement: Supplementary file 18 — Source Data Fig. 6 [file 44319_2024_66_MOESM18_ESM.zip › Source_Data_Figure_6/Source_Data_Figure_6_and_EV3.xlsx]

## Sheet: Fig.6＆EV3
Fixed cells	Index of BB-orietnation and BB-alignment
		Initial										Early										Late
		DMSO					Nocodazole					DMSO					Nocodazole					DMSO					Nocodazole
		Cell (n=15)	Io	Ila	Iga		Cell (n=18)	Io	Ila	Iga		Cell (n=22)	Io	Ila	Iga		Cell (n=24)	Io	Ila	Iga		Cell (n=18)	Io	Ila	Iga		Cell (n=17)	Io	Ila	Iga
		1	0.184849	0.3141	0.0978514		1	0.359023	0.321	0.0667728		1	0.82537	0.3808	0.114451		1	0.607009	0.3577	0.157679		1	0.847747	0.4607	0.466954		1	0.778909	0.4102	0.540223
		2	0.0739992	0.3111	0.221721		2	0.108865	0.2554	0.200673		2	0.785208	0.4124	0.30023		2	0.40614	0.3472	0.0547313		2	0.876133	0.4088	0.388605		2	0.685042	0.4354	0.28396
		3	0.124248	0.2319	0.127198		3	0.124932	0.2537	0.0536772		3	0.753728	0.3782	0.151276		3	0.454606	0.3862	0.101498		3	0.842712	0.3497	0.382884		3	0.860735	0.4665	0.444585
		4	0.44709	0.3021	0.2089		4	0.175792	0.4196	0.0270752		4	0.795961	0.4434	0.269221		4	0.472675	0.2381	0.0638748		4	0.76024	0.4165	0.400777		4	0.819909	0.4269	0.405752
		5	0.0964666	0.3214	0.154132		5	0.0432212	0.3822	0.276917		5	0.109969	0.2969	0.0922416		5	0.185365	0.4093	0.136234		5	0.807873	0.4862	0.300059		5	0.843082	0.3258	0.0384169
		6	0.415612	0.2864	0.127315		6	0.105044	0.3664	0.124664		6	0.17549	0.3609	0.277919		6	0.191431	0.3748	0.0882515		6	0.809255	0.419	0.255175		6	0.73552	0.4521	0.367012
		7	0.459612	0.2665	0.137281		7	0.0636254	0.289	0.231014		7	0.507934	0.3368	0.102302		7	0.344024	0.3225	0.161598		7	0.833627	0.4399	0.409005		7	0.739449	0.4567	0.648574
		8	0.0993867	0.1792	0.0918452		8	0.0583447	0.1932	0.0864171		8	0.29869	0.2284	0.142082		8	0.117793	0.4315	0.168369		8	0.884424	0.5118	0.771003		8	0.856322	0.4383	0.413976
		9	0.0562288	0.35	0.331462		9	0.107621	0.1513	0.0876779		9	0.240841	0.3846	0.403244		9	0.348997	0.4051	0.258759		9	0.849926	0.4319	0.342859		9	0.829418	0.3109	0.518673
		10	0.24317	0.3832	0.181172		10	0.294002	0.2805	0.0846527		10	0.390545	0.3722	0.165326		10	0.206738	0.3037	0.145716		10	0.817607	0.4329	0.376835		10	0.919318	0.3476	0.502848
		11	0.499447	0.1506	0.176455		11	0.0218563	0.3416	0.304846		11	0.468276	0.3002	0.248807		11	0.40123	0.2785	0.130891		11	0.848531	0.4167	0.250688		11	0.827561	0.4218	0.326736
		12	0.13148	0.3065	0.260678		12	0.0526001	0.216	0.186612		12	0.649744	0.3504	0.117617		12	0.459615	0.2803	0.092798		12	0.708908	0.4461	0.192809		12	0.777233	0.4586	0.312171
		13	0.182632	0.2203	0.0592516		13	0.0694582	0.1602	0.268876		13	0.703894	0.4029	0.117669		13	0.105535	0.2501	0.0845602		13	0.750278	0.384	0.292106		13	0.760704	0.4354	0.594224
		14	0.592765	0.3661	0.0871632		14	0.249249	0.2953	0.116408		14	0.373744	0.3177	0.241095		14	0.325306	0.3523	0.12554		14	0.715471	0.4569	0.439616		14	0.835503	0.4224	0.677056
		15	0.265135	0.2194	0.0683973		15	0.169226	0.3638	0.0758596		15	0.77256	0.2551	0.147156		15	0.157915	0.2845	0.129186		15	0.868789	0.1178	0.45459		15	0.847802	0.4527	0.531081
		Mean	0.258141	0.280587	0.155388		16	0.203378	0.3004	0.0628576		16	0.675086	0.3361	0.136543		16	0.0412813	0.2725	0.0492621		16	0.778572	0.3595	0.410109		16	0.896802	0.4669	0.720998
		SD	0.177809	0.067966	0.0761505		17	0.0630843	0.2549	0.105566		17	0.221862	0.3331	0.175355		17	0.165963	0.2433	0.0679162		17	0.76321	0.377	0.556501		17	0.709569	0.4643	0.519426
		Shapiro-Wilk normality test by Rstudio					18	0.14862	0.2209	0.132928		18	0.275987	0.408	0.22495		18	0.118607	0.1473	0.154656		18	0.788284	0.3848	0.0797983		Mean	0.807228	0.423088	0.461512
		p-value	0.06122	0.6811	0.3697		Mean	0.13433	0.281411	0.138527		19	0.701225	0.4057	0.252851		19	0.260392	0.333	0.379408		Mean	0.808421	0.405567	0.376132		SD	0.0655398	0.0487845	0.167956
							SD	0.0930191	0.0761412	0.0850461		20	0.740392	0.43	0.169368		20	0.405605	0.3312	0.137829		SD	0.0533386	0.0832869	0.148656		Shapiro-Wilk normality test by Rstudio
							Shapiro-Wilk normality test by Rstudio					21	0.383903	0.3556	0.0991164		21	0.57525	0.3359	0.161853		Shapiro-Wilk normality test by Rstudio					p-value	0.7553	0.00147	0.5611
							p-value	0.05998	0.9375	0.05093		22	0.186104	0.3301	0.0401374		22	0.235581	0.2178	0.179139		p-value	0.4106	0.0003649	0.3204
												Mean	0.50166	0.355432	0.181316		23	0.245345	0.2961	0.0443167
												SD	0.242997	0.0545116	0.0859385		24	0.499735	0.3509	0.212618
												Shapiro-Wilk normality test by Rstudio					Mean	0.305506	0.314575	0.136945
												p-value	0.02778	0.6853	0.2124		SD	0.158439	0.0673857	0.0739713
																	Shapiro-Wilk normality test by Rstudio
																	p-value	0.4798	0.8972	0.005948
		Brunner-Munzel Test by RStudio										Brunner-Munzel Test by RStudio										Brunner-Munzel Test by RStudio
		Io, Ila, Iga (DMSO/Nocodazole)(Initial TP)										Io, Ila, Iga (DMSO/Nocodazole)(Early TP)										Io, Ila, Iga (DMSO/Nocodazole)(Late TP)
			Io	Ila	Iga								Io	Ila	Iga								Io	Ila	Iga
		p-value	0.02388	0.8887	0.3745							p-value	0.004983	0.0263	0.0597							p-value	0.9746	0.3747	0.06411
		Significance	*	n.s.	n.s.							Significance	**	*	n.s.							Significance	n.s.	n.s.	n.s.
