# Supplementary material for: Dual-color live imaging unveils stepwise organization of multiple basal body arrays by cytoskeletons
Source: EMBO Rep. 2024 Feb 5;25(3):1176–207. doi: 10.1038/s44319-024-00066-0 (PMC10933483; doi:10.1038/s44319-024-00066-0)
Supplement: Supplementary file 19 — Source Data Fig. 7 [file 44319_2024_66_MOESM19_ESM.zip]

Archive with 34 entries (27 files):
- Source_Data_Figure_7/7B_Trachea/
- Source_Data_Figure_7/7B_Trachea/7B_KRT8-KO_trachea.tif
- Source_Data_Figure_7/7B_Trachea/7B_WT_trachea.tif
- Source_Data_Figure_7/7C(EV4A)_mucociliary_clearance/
- Source_Data_Figure_7/7C(EV4A)_mucociliary_clearance/7C_KRT8-KO_mucociliary_clearance.tif
- Source_Data_Figure_7/7C(EV4A)_mucociliary_clearance/7C_WT_mucociliary_clearance.tif
- Source_Data_Figure_7/7C(EV4A)_mucociliary_clearance/EV4A_KRT8-KO_mucociliary_clearance_Large.tif
- Source_Data_Figure_7/7C(EV4A)_mucociliary_clearance/EV4A_WT_mucociliary_clearance_Large.tif
- Source_Data_Figure_7/7E(F_and_G)_trachea/
- Source_Data_Figure_7/7E(F_and_G)_trachea/7E(F_and_G)_WT_trachea_Large.tif
- Source_Data_Figure_7/7E(F_and_G)_trachea/7E_WT_trachea.tif
- Source_Data_Figure_7/7E-I(EV4B-C)_trachea_Analysis/
- Source_Data_Figure_7/7E-I(EV4B-C)_trachea_Analysis/KRT8-KO_trachea_Analysis(Cell_1-45).tif
- Source_Data_Figure_7/7E-I(EV4B-C)_trachea_Analysis/WT_trachea_Analysis(Cell_1-45).tif
- Source_Data_Figure_7/7F(E_and_G)_trachea/
- Source_Data_Figure_7/7F(E_and_G)_trachea/7F(E_and_G)_WT_trachea_Large.tif
- Source_Data_Figure_7/7F(E_and_G)_trachea/7F(G)_KRT8-KO_trachea_Large.tif
- Source_Data_Figure_7/7F(E_and_G)_trachea/7F(G)_WT_trachea.tif
- Source_Data_Figure_7/7F(E_and_G)_trachea/7F_KRT8-KO_trachea.tif
- Source_Data_Figure_7/7G(E_and_F)_WT_trachea/
- Source_Data_Figure_7/7G(E_and_F)_WT_trachea/7G(E_and_F)_WT_trachea_Stage5_Large.tif
- Source_Data_Figure_7/7G(E_and_F)_WT_trachea/7G(F)_WT_trachea_Stage5.tif
- Source_Data_Figure_7/7G(E_and_F)_WT_trachea/7G(F)_WT_trachea_Stage5_rotated.tif
- Source_Data_Figure_7/7G(E_and_F)_WT_trachea/7G_WT_trachea_Stage4.tif
- Source_Data_Figure_7/7G(E_and_F)_WT_trachea/7G_WT_trachea_Stage4_Large.tif
- Source_Data_Figure_7/7G(E_and_F)_WT_trachea/7G_WT_trachea_Stage4_rotated.tif
- Source_Data_Figure_7/7G(F)_KRT8-KO_trachea/
- Source_Data_Figure_7/7G(F)_KRT8-KO_trachea/7G(F)_KRT8-KO_trachea_Stage4_Large.tif
- Source_Data_Figure_7/7G(F)_KRT8-KO_trachea/7G(F)_KRT8-KO_trachea_Stage5_Large.tif
- Source_Data_Figure_7/7G(F)_KRT8-KO_trachea/7G_KRT8-KO_trachea_Stage2-3.tif
- Source_Data_Figure_7/7G(F)_KRT8-KO_trachea/7G_KRT8-KO_trachea_Stage2-3_Large.tif
- Source_Data_Figure_7/7G(F)_KRT8-KO_trachea/7G_KRT8-KO_trachea_Stage4.tif
- Source_Data_Figure_7/7G(F)_KRT8-KO_trachea/7G_KRT8-KO_trachea_Stage5.tif
- Source_Data_Figure_7/Source_Data_Figure_7_and_EV4.xlsx
