# Supplementary material for: Dual-color live imaging unveils stepwise organization of multiple basal body arrays by cytoskeletons
Source: EMBO Rep. 2024 Feb 5;25(3):1176–207. doi: 10.1038/s44319-024-00066-0 (PMC10933483; doi:10.1038/s44319-024-00066-0)
Supplement: Supplementary file 19 — Source Data Fig. 7 [file 44319_2024_66_MOESM19_ESM.zip › Source_Data_Figure_7/Source_Data_Figure_7_and_EV4.xlsx]

## Sheet: Fig.7＆EV4
Live-imaging	Mucociliary clearance									Fixed cells	Index of BB-orietnation and BB-alignment
												WT					Keratin8-KO
		#	Trachea	directionality		#	Trachea	directionality				Cell(n=45)	Io	Ila	Iga		Cell(n=45)	Io	Ila	Iga
		1	WT	0.95127		1	KeratinKO	0.78857				1	0.895433	0.2586	0.501146		1	0.751122	0.2317	0.327472
		2	WT	0.84402		2	KeratinKO	0.85991				2	0.928735	0.2384	0.399879		2	0.761687	0.2777	0.230054
		3	WT	0.9326		3	KeratinKO	0.75888				3	0.835273	0.2829	0.262128		3	0.459034	0.2686	0.0950849
		4	WT	0.98324		4	KeratinKO	0.97538				4	0.88508	0.1945	0.264376		4	0.74023	0.2828	0.130867
		5	WT	0.96744		5	KeratinKO	0.93117				5	0.847717	0.4338	0.133082		5	0.439401	0.276	0.190707
		6	WT	0.93275		6	KeratinKO	0.9527				6	0.829484	0.3902	0.402577		6	0.587605	0.2806	0.222793
		7	WT	0.89167		7	KeratinKO	0.95667				7	0.846076	0.4537	0.482712		7	0.443082	0.3007	0.160801
		8	WT	0.98158		8	KeratinKO	0.94351				8	0.92012	0.3814	0.566365		8	0.577775	0.3004	0.123979
		9	WT	0.9522		9	KeratinKO	0.90888				9	0.878883	0.3283	0.332509		9	0.792502	0.1909	0.71813
		10	WT	0.97344		10	KeratinKO	0.75797				10	0.919137	0.3076	0.249391		10	0.802842	0.227	0.287616
		11	WT	0.98903		11	KeratinKO	0.82355				11	0.905423	0.4285	0.573099		11	0.859503	0.4204	0.30059
		12	WT	0.92223		12	KeratinKO	0.94431				12	0.911469	0.3459	0.593491		12	0.842206	0.3629	0.161385
		13	WT	0.97849		13	KeratinKO	0.79842				13	0.917963	0.385	0.617397		13	0.894641	0.453	0.428206
		14	WT	0.92584		14	KeratinKO	0.7645				14	0.859208	0.388	0.602319		14	0.938942	0.3492	0.141427
		15	WT	0.94381		15	KeratinKO	0.80571				15	0.857508	0.3983	0.571837		15	0.858484	0.3672	0.359522
		16	WT	0.98717		16	KeratinKO	0.85124				16	0.81533	0.4105	0.59912		16	0.849636	0.3633	0.332359
		17	WT	0.9757		17	KeratinKO	0.69351				17	0.916777	0.3901	0.480265		17	0.810527	0.2856	0.337158
		18	WT	0.88937		18	KeratinKO	0.89136				18	0.898271	0.3727	0.556757		18	0.796006	0.3015	0.322588
		19	WT	0.97645		19	KeratinKO	0.60374				19	0.86363	0.4529	0.776611		19	0.797431	0.3629	0.350043
		20	WT	0.99435		20	KeratinKO	0.65831				20	0.820861	0.4549	0.485615		20	0.903281	0.3174	0.264846
		21	WT	0.9793		21	KeratinKO	0.89411				21	0.902928	0.5849	0.911903		21	0.919712	0.3812	0.355343
		22	WT	0.9916		22	KeratinKO	0.74931				22	0.887905	0.4719	0.820705		22	0.711908	0.3395	0.270831
		23	WT	0.88668		23	KeratinKO	0.95522				23	0.890458	0.3705	0.729367		23	0.712988	0.3241	0.469879
		24	WT	0.98524		24	KeratinKO	0.97711				24	0.853119	0.335	0.629317		24	0.42492	0.3509	0.521784
		25	WT	0.95225		25	KeratinKO	0.93333				25	0.822975	0.417	0.599574		25	0.69695	0.4662	0.664435
		26	WT	0.94392		26	KeratinKO	0.93242				26	0.862561	0.3202	0.598		26	0.387793	0.3472	0.569858
		27	WT	0.97687		27	KeratinKO	0.97725				27	0.872402	0.4088	0.416653		27	0.323073	0.3038	0.413451
		28	WT	0.99691		28	KeratinKO	0.98606				28	0.864131	0.4991	0.970669		28	0.813581	0.4555	0.772136
		29	WT	0.9614		29	KeratinKO	0.98889				29	0.605275	0.4804	0.564869		29	0.800732	0.3367	0.490119
		30	WT	0.98201		30	KeratinKO	0.99754				30	0.768261	0.3841	0.52779		30	0.48798	0.347	0.274601
		31	WT	0.98379		31	KeratinKO	0.98551				31	0.632251	0.4154	0.474152		31	0.697226	0.3684	0.340674
		32	WT	0.9684		32	KeratinKO	0.99586				32	0.679553	0.2355	0.617637		32	0.573044	0.316	0.154062
		33	WT	0.98285		33	KeratinKO	0.98092				33	0.881198	0.4963	0.887789		33	0.872058	0.3991	0.475138
		34	WT	0.98442		34	KeratinKO	0.99944				34	0.869585	0.411	0.543415		34	0.882677	0.5151	0.875934
		35	WT	0.98013		35	KeratinKO	0.60175				35	0.850723	0.3468	0.308516		35	0.866212	0.5009	0.993434
		36	WT	0.99341		36	KeratinKO	0.98899				36	0.729816	0.2365	0.384027		36	0.879802	0.4029	0.30857
		37	WT	0.96416		37	KeratinKO	0.99578				37	0.768816	0.3803	0.584649		37	0.732775	0.4167	0.471558
		38	WT	0.98114		38	KeratinKO	0.91684				38	0.851749	0.5183	0.987051		38	0.78497	0.4743	0.576239
		39	WT	0.98085		39	KeratinKO	0.9989				39	0.858796	0.5021	0.877322		39	0.739815	0.2387	0.11946
		40	WT	0.95411		40	KeratinKO	0.87413				40	0.853761	0.4079	0.308407		40	0.689657	0.2449	0.477228
		41	WT	0.9465		41	KeratinKO	0.99379				41	0.814485	0.4816	0.57625		41	0.793381	0.3744	0.524863
		42	WT	0.97477		42	KeratinKO	0.98894				42	0.867604	0.4489	0.682236		42	0.871952	0.5441	0.979229
		43	WT	0.98856		43	KeratinKO	0.63916				43	0.783008	0.413	0.7286		43	0.870287	0.499	0.870063
		44	WT	0.99839		44	KeratinKO	0.99563				44	0.878135	0.4644	0.775678		44	0.616944	0.2756	0.0865709
		45	WT	0.97716		45	KeratinKO	0.85972				45	0.838667	0.3329	0.808081		45	0.812997	0.3914	0.238655
		46	WT	0.91664		46	KeratinKO	0.97909				Mean	0.845345	0.392422	0.572518		Mean	0.73043	0.351853	0.395105
		47	WT	0.97299		47	KeratinKO	0.77651				SD	0.0707628	0.0832861	0.199783		SD	0.160486	0.0834307	0.236732
		48	WT	0.96606		48	KeratinKO	0.99234				Shapiro-Wilk normality test by Rstudio					Shapiro-Wilk normality test by Rstudio
		49	WT	0.99445		49	KeratinKO	0.99853				p-value	6.316e-06	0.498	0.5238		p-value	0.0003031	0.394	0.001992
		50	WT	0.99741		50	KeratinKO	0.96717
		51	WT	0.97403		51	KeratinKO	0.97485				Brunner-Munzel Test by RStudio
		52	WT	0.9539		52	KeratinKO	0.81143				Io, Ila, Iga (WT/keratin8-KO)
		53	WT	0.96613		53	KeratinKO	0.99529					Io	Ila	Iga
		54	WT	0.96679		54	KeratinKO	0.99695				p-value	1.428e-05	0.01223	1.928e-05
		55	WT	0.96294		55	KeratinKO	0.90029				Significance	**	*	**
		56	WT	0.93335		56	KeratinKO	0.99444
		57	WT	0.94402		57	KeratinKO	0.99849
		58	WT	0.99013		58	KeratinKO	0.88568
		59	WT	0.85325		59	KeratinKO	0.99426
		60	WT	0.95001		60	KeratinKO	0.99717
		61	WT	0.96099		61	KeratinKO	0.99221
		62	WT	0.99645		62	KeratinKO	0.97394
		63	WT	0.96954		63	KeratinKO	0.99743
		64	WT	0.9726		64	KeratinKO	0.99472
		65	WT	0.99588		65	KeratinKO	0.73815
		66	WT	0.94126		66	KeratinKO	0.98406
		67	WT	0.99339		67	KeratinKO	0.99813
		68	WT	0.99927		68	KeratinKO	0.99723
		69	WT	0.96913		69	KeratinKO	0.60826
		70	WT	0.9923		70	KeratinKO	0.99498
		71	WT	0.97707		71	KeratinKO	0.86127
		72	WT	0.97296		72	KeratinKO	0.99595
		73	WT	0.97364		73	KeratinKO	0.98152
		74	WT	0.98428		74	KeratinKO	0.80323
		75	WT	0.99095		75	KeratinKO	0.99743
		76	WT	0.97157		76	KeratinKO	0.92456
		77	WT	0.99497		77	KeratinKO	0.89291
		78	WT	0.98574		78	KeratinKO	0.52539
		79	WT	0.92863		79	KeratinKO	0.97981
		80	WT	0.97225		80	KeratinKO	0.5161
		81	WT	0.96809		81	KeratinKO	0.78499
		82	WT	0.9694		82	KeratinKO	0.54726
		83	WT	0.97473		83	KeratinKO	0.5508
		84	WT	0.9908		84	KeratinKO	0.7208
		85	WT	0.9734		85	KeratinKO	0.63228
		86	WT	0.97655		86	KeratinKO	0.83903
		87	WT	0.95036		87	KeratinKO	0.6382
		88	WT	0.92669		88	KeratinKO	0.99666
		89	WT	0.97551		89	KeratinKO	0.99776
		90	WT	0.99027		90	KeratinKO	0.86904
		91	WT	0.98352		91	KeratinKO	0.89849
		92	WT	0.95079		92	KeratinKO	0.99218
		93	WT	0.98741		93	KeratinKO	0.98945
		94	WT	0.9613		94	KeratinKO	0.92963
		95	WT	0.97831		95	KeratinKO	0.99918
		96	WT	0.95502		96	KeratinKO	0.99897
		97	WT	0.94748		97	KeratinKO	0.9956
		98	WT	0.99303		98	KeratinKO	0.99916
		99	WT	0.99576		99	KeratinKO	0.9935
		100	WT	0.98703		100	KeratinKO	0.99708
		101	WT	0.93145		101	KeratinKO	0.88069
		102	WT	0.98673		102	KeratinKO	0.99621
		103	WT	0.95363		103	KeratinKO	0.62527
		104	WT	0.972		104	KeratinKO	0.66254
		105	WT	0.98962		105	KeratinKO	0.68062
		106	WT	0.95674		106	KeratinKO	0.99695
		107	WT	0.96961		107	KeratinKO	0.99884
		108	WT	0.99009		108	KeratinKO	0.9872
		109	WT	0.98212		109	KeratinKO	0.99029
		110	WT	0.98526		110	KeratinKO	0.56187
		111	WT	0.87409		111	KeratinKO	0.77653
		112	WT	0.91965		112	KeratinKO	0.89683
		113	WT	0.96798		113	KeratinKO	0.99691
		114	WT	0.96511		114	KeratinKO	0.99852
		115	WT	0.99166		115	KeratinKO	0.995
		116	WT	0.86482		116	KeratinKO	0.97109
		117	WT	0.90278		117	KeratinKO	0.99609
		118	WT	0.97422		118	KeratinKO	0.99921
		119	WT	0.9724		119	KeratinKO	0.99746
		120	WT	0.9739		120	KeratinKO	0.97735
		121	WT	0.99335		121	KeratinKO	0.99287
		122	WT	0.97315		122	KeratinKO	0.98663
		123	WT	0.92481		123	KeratinKO	0.99186
		124	WT	0.99613		124	KeratinKO	0.98414
		125	WT	0.97019		125	KeratinKO	0.99759
		126	WT	0.95938		126	KeratinKO	0.99494
		127	WT	0.98753		127	KeratinKO	0.99698
		128	WT	0.95957		128	KeratinKO	0.90091
		129	WT	0.97678		129	KeratinKO	0.99673
		130	WT	0.99713		130	KeratinKO	0.97104
		131	WT	0.99817		131	KeratinKO	0.99573
		132	WT	0.97285		132	KeratinKO	0.9674
		133	WT	0.98085		133	KeratinKO	0.99963
		134	WT	0.96821		134	KeratinKO	0.99723
		135	WT	0.99827		135	KeratinKO	0.90975
		136	WT	0.97312		136	KeratinKO	0.95999
		137	WT	0.90237		137	KeratinKO	0.90625
		138	WT	0.9139		138	KeratinKO	0.99031
		139	WT	0.89539		139	KeratinKO	0.99827
		140	WT	0.98851		140	KeratinKO	0.83266
		141	WT	0.97166		141	KeratinKO	0.80647
		142	WT	0.9823		142	KeratinKO	0.98684
		143	WT	0.92851		143	KeratinKO	0.91844
		144	WT	0.94566		144	KeratinKO	0.90911
		145	WT	0.99168		145	KeratinKO	0.99384
		146	WT	0.93777		146	KeratinKO	0.99268
		147	WT	0.994		147	KeratinKO	0.98679
		148	WT	0.97823		148	KeratinKO	0.99413
		149	WT	0.97587		149	KeratinKO	0.99454
		150	WT	0.95308		150	KeratinKO	0.99113
		151	WT	0.92973		151	KeratinKO	0.78848
		152	WT	0.98635		152	KeratinKO	0.97588
		153	WT	0.9722		153	KeratinKO	0.98951
		154	WT	0.88039		154	KeratinKO	0.99981
		155	WT	0.98114		155	KeratinKO	0.95001
		156	WT	0.94776		156	KeratinKO	0.99734
		157	WT	0.95865		157	KeratinKO	0.53232
		158	WT	0.97519		158	KeratinKO	0.9862
		159	WT	0.90191		159	KeratinKO	0.98956
		160	WT	0.92774		160	KeratinKO	0.94101
		161	WT	0.96168		161	KeratinKO	0.98738
		162	WT	0.9567		162	KeratinKO	0.99895
		163	WT	0.97168		163	KeratinKO	0.97279
		164	WT	0.97904		164	KeratinKO	0.97715
		165	WT	0.93684		165	KeratinKO	0.99025
		166	WT	0.93287		166	KeratinKO	0.97131
		167	WT	0.99705		167	KeratinKO	0.96433
		168	WT	0.96266		168	KeratinKO	0.81099
		169	WT	0.97275		169	KeratinKO	0.99822
		170	WT	0.98405		170	KeratinKO	0.99176
		171	WT	0.99041		171	KeratinKO	0.9679
		172	WT	0.93652		172	KeratinKO	0.99345
		173	WT	0.97911		173	KeratinKO	0.99932
		174	WT	0.95816		174	KeratinKO	0.99912
		175	WT	0.90896		175	KeratinKO	0.97713
		176	WT	0.99016		176	KeratinKO	0.9588
		177	WT	0.92101		177	KeratinKO	0.97772
		178	WT	0.96281		178	KeratinKO	0.97144
		179	WT	0.961		179	KeratinKO	0.98463
		180	WT	0.95949		180	KeratinKO	0.99354
		181	WT	0.94789		181	KeratinKO	0.98799
		182	WT	0.91364		182	KeratinKO	0.95621
		183	WT	0.98368		183	KeratinKO	0.99032
		184	WT	0.9552		184	KeratinKO	0.99718
		185	WT	0.99211		185	KeratinKO	0.99724
		186	WT	0.97003		186	KeratinKO	0.97616
		187	WT	0.9817		187	KeratinKO	0.99834
		188	WT	0.98566		188	KeratinKO	0.9945
		189	WT	0.98448		189	KeratinKO	0.98683
		190	WT	0.95165		190	KeratinKO	0.90533
		191	WT	0.85341		191	KeratinKO	0.99345
		192	WT	0.9826		192	KeratinKO	0.9907
		193	WT	0.99738		193	KeratinKO	0.98303
		194	WT	0.97658		194	KeratinKO	0.96762
		195	WT	0.97173		195	KeratinKO	0.98737
		196	WT	0.95953		196	KeratinKO	0.99519
		197	WT	0.96077		197	KeratinKO	0.96403
		198	WT	0.93875		198	KeratinKO	0.95667
		199	WT	0.95851		199	KeratinKO	0.98143
		200	WT	0.98329		200	KeratinKO	0.9707
		201	WT	0.97807		201	KeratinKO	0.99413
		202	WT	0.93933		202	KeratinKO	0.99322
		203	WT	0.89475		203	KeratinKO	0.98191
		204	WT	0.97309		204	KeratinKO	0.99656
		205	WT	0.99504		205	KeratinKO	0.9833
		206	WT	0.85223		206	KeratinKO	0.97143
		207	WT	0.91365		207	KeratinKO	0.98887
		208	WT	0.9312		208	KeratinKO	0.60028
		209	WT	0.85513		209	KeratinKO	0.52491
		210	WT	0.96684		210	KeratinKO	0.65323
		211	WT	0.79101		211	KeratinKO	0.43615
		212	WT	0.98181		212	KeratinKO	0.99631
		213	WT	0.99194		213	KeratinKO	0.47594
		214	WT	0.97648		214	KeratinKO	0.99977
		215	WT	0.95246		215	KeratinKO	0.99443
		216	WT	0.92659		216	KeratinKO	0.94306
		217	WT	0.9772		217	KeratinKO	0.99166
		218	WT	0.97512		218	KeratinKO	0.9582
		219	WT	0.98725		219	KeratinKO	0.97742
		220	WT	0.98953		220	KeratinKO	0.98982
		221	WT	0.95879		221	KeratinKO	0.92631
		222	WT	0.95384		222	KeratinKO	0.96664
		223	WT	0.98561		223	KeratinKO	0.98902
		224	WT	0.99443		224	KeratinKO	0.64385
		225	WT	0.98171		225	KeratinKO	0.71905
		226	WT	0.98878		226	KeratinKO	0.99298
		227	WT	0.98595		227	KeratinKO	0.5957
		228	WT	0.97594		228	KeratinKO	0.99571
		229	WT	0.97271		229	KeratinKO	0.56199
		230	WT	0.94504		230	KeratinKO	0.98876
		231	WT	0.95664		231	KeratinKO	0.98343
		232	WT	0.94983		232	KeratinKO	0.99584
		233	WT	0.91958		233	KeratinKO	0.77142
		234	WT	0.98923		234	KeratinKO	0.97549
		235	WT	0.9958		235	KeratinKO	0.97503
		236	WT	0.95783		236	KeratinKO	0.62184
		237	WT	0.99786		237	KeratinKO	0.59621
		238	WT	0.98656		238	KeratinKO	0.69213
		239	WT	0.81354		239	KeratinKO	0.96883
		240	WT	0.96379		240	KeratinKO	0.95866
		241	WT	0.98768		241	KeratinKO	0.97753
		242	WT	0.95227		242	KeratinKO	0.76591
		243	WT	0.9575		243	KeratinKO	0.96509
		244	WT	0.97277		244	KeratinKO	0.97826
		245	WT	0.97182		245	KeratinKO	0.98718
		246	WT	0.93927		246	KeratinKO	0.96327
		247	WT	0.97231		247	KeratinKO	0.44997
		248	WT	0.98359		248	KeratinKO	0.96203
		249	WT	0.9842		249	KeratinKO	0.98726
		250	WT	0.91964		250	KeratinKO	0.97833
		251	WT	0.90441		251	KeratinKO	0.94685
		252	WT	0.9247		252	KeratinKO	0.96295
		253	WT	0.97664		253	KeratinKO	0.55461
		254	WT	0.90611		254	KeratinKO	0.98973
		255	WT	0.9922		255	KeratinKO	0.86587
		256	WT	0.98756		256	KeratinKO	0.98849
		257	WT	0.9891
		258	WT	0.97986
		259	WT	0.98607
		260	WT	0.97926
		261	WT	0.98731
		262	WT	0.98229
		263	WT	0.97166
		264	WT	0.97687
		265	WT	0.98979
		266	WT	0.97896
		267	WT	0.99432
		268	WT	0.94699
		269	WT	0.98473
		270	WT	0.99269
		271	WT	0.93519
		272	WT	0.98036
		273	WT	0.98293
		274	WT	0.98818
		275	WT	0.97835
		276	WT	0.99586
		277	WT	0.99869
		278	WT	0.9346
		279	WT	0.95263
		280	WT	0.98485
		281	WT	0.99687
		282	WT	0.9371
		283	WT	0.89423
		284	WT	0.95276
		285	WT	0.93827
		286	WT	0.97372
		287	WT	0.82864
		288	WT	0.94007
		289	WT	0.98055
		290	WT	0.96099
		291	WT	0.95305
		292	WT	0.8953
		293	WT	0.96497
		294	WT	0.9491
		295	WT	0.95381
		296	WT	0.96918
		297	WT	0.99188
		298	WT	0.80488
		299	WT	0.94352
		300	WT	0.9507
		301	WT	0.98964
		302	WT	0.97759
		303	WT	0.98968
		304	WT	0.97882
		305	WT	0.98853
		306	WT	0.94644
		307	WT	0.99817
		308	WT	0.97375
		309	WT	0.96255
		310	WT	0.94262
		311	WT	0.98085
		312	WT	0.95669
		313	WT	0.98381
		314	WT	0.94021
		315	WT	0.98334
		316	WT	0.99495
		317	WT	0.9783
		318	WT	0.97685
		319	WT	0.98247
		320	WT	0.98527
		321	WT	0.98662
		322	WT	0.90504
		323	WT	0.98805
		324	WT	0.97792
		325	WT	0.99629
		326	WT	0.86358
		327	WT	0.98292
		328	WT	0.99963
		329	WT	0.93923
		330	WT	0.98251
		331	WT	0.9861
		332	WT	0.99625
		333	WT	0.98657
		334	WT	0.95028
		335	WT	0.98513
		336	WT	0.95356
		337	WT	0.8716
		338	WT	0.98026
		339	WT	0.98179
		340	WT	0.97327
		341	WT	0.96813
		342	WT	0.85838
		343	WT	0.93302
		344	WT	0.98454
		345	WT	0.95486
		346	WT	0.99352
		347	WT	0.87514
		348	WT	0.93839
		349	WT	0.92719
		350	WT	0.98385
		351	WT	0.99329
		352	WT	0.97302
		353	WT	0.98622
		354	WT	0.95118
		355	WT	0.99074
		356	WT	0.91559
		357	WT	0.9562
		358	WT	0.98526
		359	WT	0.90619
		360	WT	0.97134
		361	WT	0.98501
		362	WT	0.98163
		363	WT	0.88379
		364	WT	0.95661
		365	WT	0.97249
		366	WT	0.9709
		367	WT	0.96511
		368	WT	0.96459
		369	WT	0.9867
		370	WT	0.9593
		371	WT	0.99437
		372	WT	0.97629
		373	WT	0.94211
		374	WT	0.94462
		375	WT	0.97431
		376	WT	0.99839
		377	WT	0.90037
		378	WT	0.93461
		379	WT	0.95528
		380	WT	0.8296
		381	WT	0.98587
		382	WT	0.96068
		383	WT	0.98893
		384	WT	0.98172
		385	WT	0.99787
		386	WT	0.97062
		387	WT	0.96509
		388	WT	0.86426
		389	WT	0.99128
		390	WT	0.97883
		391	WT	0.89999
		392	WT	0.97468
		393	WT	0.91875
		394	WT	0.9061
		395	WT	0.96868
		396	WT	0.97754
		397	WT	0.97068
		398	WT	0.98551
		399	WT	0.98116
		400	WT	0.99338
		401	WT	0.96675
		402	WT	0.99532
		403	WT	0.98573
		404	WT	0.89422
		405	WT	0.99727
		406	WT	0.98555
		407	WT	0.95845
		408	WT	0.98837
		409	WT	0.98624
		410	WT	0.98388
		411	WT	0.95056
		412	WT	0.96536
		413	WT	0.92495
		414	WT	0.97859
		415	WT	0.97451
		416	WT	0.97239
		417	WT	0.98705
		418	WT	0.95893
		419	WT	0.96873
		420	WT	0.96651
		421	WT	0.96298
		422	WT	0.93363
		423	WT	0.95368
		424	WT	0.96294
		425	WT	0.97905
		426	WT	0.94498
		427	WT	0.98095
		428	WT	0.97937
		429	WT	0.96939
		430	WT	0.97491
		431	WT	0.97975
		432	WT	0.96124
		433	WT	0.99428
		434	WT	0.97399
		435	WT	0.94242
		436	WT	0.99054
		437	WT	0.98629
		438	WT	0.99252
		439	WT	0.98013
		440	WT	0.98533
		441	WT	0.95536
		442	WT	0.95636
		443	WT	0.98324
		444	WT	0.97006
		445	WT	0.99039
		446	WT	0.97257
		447	WT	0.95616
		448	WT	0.97362
		449	WT	0.96869
		450	WT	0.99221
		451	WT	0.95098
		452	WT	0.97919
		453	WT	0.95558
		454	WT	0.92966
		455	WT	1
		456	WT	0.99167
		457	WT	0.9649
		458	WT	0.9932
