# Supplementary material for: Dual-color live imaging unveils stepwise organization of multiple basal body arrays by cytoskeletons
Source: EMBO Rep. 2024 Feb 5;25(3):1176–207. doi: 10.1038/s44319-024-00066-0 (PMC10933483; doi:10.1038/s44319-024-00066-0)
Supplement: Supplementary file 20 — Source Data Fig. 8 [file 44319_2024_66_MOESM20_ESM.zip]

Archive with 39 entries (33 files):
- Source_Data_Figure_8/8B_trachea_tubulin/
- Source_Data_Figure_8/8B_trachea_tubulin/8B_KRT8-KO_trachea_DMSO_tub.tif
- Source_Data_Figure_8/8B_trachea_tubulin/8B_KRT8-KO_trachea_DMSO_tub_Large.tif
- Source_Data_Figure_8/8B_trachea_tubulin/8B_KRT8-KO_trachea_Noc_tub.tif
- Source_Data_Figure_8/8B_trachea_tubulin/8B_KRT8-KO_trachea_Noc_tub_Large.tif
- Source_Data_Figure_8/8B_trachea_tubulin/8B_WT_trachea_DMSO_tub.tif
- Source_Data_Figure_8/8B_trachea_tubulin/8B_WT_trachea_DMSO_tub_Large.tif
- Source_Data_Figure_8/8B_trachea_tubulin/8B_WT_trachea_Noc_tub.tif
- Source_Data_Figure_8/8B_trachea_tubulin/8B_WT_trachea_Noc_tub_Large.tif
- Source_Data_Figure_8/8C_KRT8-KO_trachea_DMSO/
- Source_Data_Figure_8/8C_KRT8-KO_trachea_DMSO/8C_KRT8-KO_trachea_DMSO_Stage1-3.tif
- Source_Data_Figure_8/8C_KRT8-KO_trachea_DMSO/8C_KRT8-KO_trachea_DMSO_Stage1-3_Large.tif
- Source_Data_Figure_8/8C_KRT8-KO_trachea_DMSO/8C_KRT8-KO_trachea_DMSO_Stage4.tif
- Source_Data_Figure_8/8C_KRT8-KO_trachea_DMSO/8C_KRT8-KO_trachea_DMSO_Stage4_Large.tif
- Source_Data_Figure_8/8C_KRT8-KO_trachea_DMSO/8C_KRT8-KO_trachea_DMSO_Stage5.tif
- Source_Data_Figure_8/8C_KRT8-KO_trachea_DMSO/8C_KRT8-KO_trachea_DMSO_Stage5_Large.tif
- Source_Data_Figure_8/8C_WT_trachea_DMSO/
- Source_Data_Figure_8/8C_WT_trachea_DMSO/8C_WT_trachea_DMSO_Stage4.tif
- Source_Data_Figure_8/8C_WT_trachea_DMSO/8C_WT_trachea_DMSO_Stage4_Large.tif
- Source_Data_Figure_8/8C_WT_trachea_DMSO/8C_WT_trachea_DMSO_Stage5.tif
- Source_Data_Figure_8/8C_WT_trachea_DMSO/8C_WT_trachea_DMSO_Stage5_Large.tif
- Source_Data_Figure_8/8C-F(EV5B-D)_trachea_Analysis/
- Source_Data_Figure_8/8C-F(EV5B-D)_trachea_Analysis/KRT8-KO_trachea_DMSO_Analysis(Cell_1-30).tif
- Source_Data_Figure_8/8C-F(EV5B-D)_trachea_Analysis/KRT8-KO_trachea_Noc_Analysis(Cell_1-28).tif
- Source_Data_Figure_8/8C-F(EV5B-D)_trachea_Analysis/WT_trachea_DMSO_Analysis(Cell_1-28).tif
- Source_Data_Figure_8/8C-F(EV5B-D)_trachea_Analysis/WT_trachea_Noc_Analysis(Cell_1-30).tif
- Source_Data_Figure_8/8D_KRT8-KO_trachea_Noc/
- Source_Data_Figure_8/8D_KRT8-KO_trachea_Noc/8D_KRT8-KO_trachea_Noc_Stage1-3.tif
- Source_Data_Figure_8/8D_KRT8-KO_trachea_Noc/8D_KRT8-KO_trachea_Noc_Stage1-3_Large.tif
- Source_Data_Figure_8/8D_KRT8-KO_trachea_Noc/8D_KRT8-KO_trachea_Noc_Stage4.tif
- Source_Data_Figure_8/8D_KRT8-KO_trachea_Noc/8D_KRT8-KO_trachea_Noc_Stage4_Large.tif
- Source_Data_Figure_8/8D_KRT8-KO_trachea_Noc/8D_KRT8-KO_trachea_Noc_Stage5.tif
- Source_Data_Figure_8/8D_KRT8-KO_trachea_Noc/8D_KRT8-KO_trachea_Noc_Stage5_Large.tif
- Source_Data_Figure_8/8D_WT_trachea_Noc/
- Source_Data_Figure_8/8D_WT_trachea_Noc/8D_WT_trachea_Noc_Stage4(Stage5)_Large.tif
- Source_Data_Figure_8/8D_WT_trachea_Noc/8D_WT_trachea_Noc_Stage4.tif
- Source_Data_Figure_8/8D_WT_trachea_Noc/8D_WT_trachea_Noc_Stage5(Stage4)_Large.tif
- Source_Data_Figure_8/8D_WT_trachea_Noc/8D_WT_trachea_Noc_Stage5.tif
- Source_Data_Figure_8/Source_Data_Figure_8_and_EV5.xlsx
