# Supplementary material for: Dual-color live imaging unveils stepwise organization of multiple basal body arrays by cytoskeletons
Source: EMBO Rep. 2024 Feb 5;25(3):1176–207. doi: 10.1038/s44319-024-00066-0 (PMC10933483; doi:10.1038/s44319-024-00066-0)
Supplement: Supplementary file 20 — Source Data Fig. 8 [file 44319_2024_66_MOESM20_ESM.zip › Source_Data_Figure_8/Source_Data_Figure_8_and_EV5.xlsx]

## Sheet: Fig.8＆EV5
Fixed cells	Index of BB-orietnation and BB-alignment
		Wildtype										Keratin-8 KO										Brunner-Munzel Test by RStudio
		DMSO					Nocodazole					DMSO					Nocodazole					Io, Ila, Iga (WT_DMSO/keratin8-KO_DMSO)
		Cell (n=28)	Io	Ila	Iga		Cell (n=30)	Io	Ila	Iga		Cell (n=30)	Io	Ila	Iga		Cell (n=28)	Io	Ila	Iga			Io	Ila	Iga
		1	0.731807	0.4555	0.461702		1	0.865131	0.3329	0.81126		1	0.811158	0.3129	0.374329		1	0.850628	0.3506	0.414704		p-value	0.04042	0.0002551	0.0398
		2	0.87147	0.3602	0.735694		2	0.865613	0.3921	0.478716		2	0.845916	0.3623	0.280974		2	0.820677	0.3663	0.504114		Significance	*	**	*
		3	0.80121	0.365	0.338818		3	0.72543	0.2862	0.916305		3	0.82649	0.1538	0.628459		3	0.628628	0.3088	0.523453
		4	0.884145	0.464	0.780142		4	0.72617	0.3489	0.224115		4	0.793527	0.3495	0.458242		4	0.55872	0.2409	0.422105
		5	0.711427	0.2569	0.575351		5	0.824135	0.3295	0.469072		5	0.880786	0.324	0.577693		5	0.738561	0.2922	0.109387		Brunner-Munzel Test by RStudio
		6	0.805552	0.396	0.552311		6	0.848362	0.4389	0.353572		6	0.844606	0.2273	0.261086		6	0.18507	0.3585	0.291233		Io, Ila, Iga (WT_DMSO/WT_Nocodazole)
		7	0.740695	0.4221	0.369191		7	0.766153	0.2916	0.57349		7	0.742378	0.3872	0.630092		7	0.67923	0.2455	0.53753			Io	Ila	Iga
		8	0.865962	0.4382	0.544191		8	0.810746	0.4375	0.340695		8	0.613232	0.3377	0.178946		8	0.635171	0.1001	0.452604		p-value	0.8309	0.3167	0.2095
		9	0.84824	0.4428	0.34299		9	0.763772	0.3651	0.658836		9	0.732215	0.14	0.34655		9	0.774172	0.4039	0.402364		Significance	n.s.	n.s.	n.s.
		10	0.878182	0.3179	0.183134		10	0.772818	0.4667	0.494413		10	0.33413	0.2426	0.582643		10	0.750612	0.4468	0.0290612
		11	0.735569	0.4345	0.769923		11	0.745175	0.368	0.420909		11	0.64729	0.212	0.387787		11	0.849193	0.3176	0.276301
		12	0.82111	0.3456	0.489842		12	0.725295	0.212	0.372735		12	0.510871	0.137	0.321848		12	0.341324	0.2794	0.175358		Brunner-Munzel Test by RStudio
		13	0.910971	0.3805	0.772864		13	0.701268	0.2867	0.371251		13	0.747796	0.4364	0.483804		13	0.31428	0.2751	0.284704		Io, Ila, Iga (keratin8-KO_DMSO/keratin8-KO_Nocodazole)
		14	0.744089	0.477	0.996841		14	0.761486	0.448	0.848496		14	0.908206	0.3426	0.462726		14	0.6243	0.3438	0.437856			Io	Ila	Iga
		15	0.747139	0.4307	0.617028		15	0.71304	0.3773	0.196072		15	0.740114	0.3485	0.567145		15	0.579865	0.3157	0.464107		p-value	0.03543	0.7257	0.02604
		16	0.602566	0.3926	0.387536		16	0.853536	0.4677	0.446862		16	0.68422	0.3994	0.509925		16	0.587743	0.3881	0.363413		Significance	*	n.s.	*
		17	0.743386	0.4082	0.418039		17	0.584031	0.3802	0.308704		17	0.78599	0.3124	0.505761		17	0.413722	0.3382	0.348234
		18	0.713873	0.3774	0.489635		18	0.630419	0.4686	0.810046		18	0.495589	0.2678	0.242984		18	0.64145	0.3066	0.0939049
		19	0.750378	0.3815	0.339338		19	0.709677	0.3123	0.204522		19	0.659889	0.3154	0.594516		19	0.373718	0.4534	0.552872
		20	0.712656	0.3781	0.435618		20	0.710599	0.2609	0.540458		20	0.787557	0.3539	0.393097		20	0.633112	0.365	0.433943
		21	0.703352	0.3568	0.433721		21	0.936419	0.3475	0.359768		21	0.733264	0.2608	0.297493		21	0.710446	0.3962	0.361889
		22	0.764835	0.2665	0.774543		22	0.912627	0.3281	0.385943		22	0.609036	0.1032	0.343825		22	0.747364	0.3566	0.472026
		23	0.848757	0.4287	0.527662		23	0.949502	0.4121	0.511987		23	0.670171	0.4124	0.614725		23	0.569232	0.3316	0.404656
		24	0.766229	0.2306	0.313591		24	0.927243	0.2783	0.435109		24	0.74701	0.4513	0.415868		24	0.639291	0.2697	0.180427
		25	0.857085	0.3708	0.582824		25	0.908323	0.4193	0.423077		25	0.729777	0.4509	0.606624		25	0.849147	0.3618	0.237636
		26	0.803152	0.5172	0.821082		26	0.552457	0.3702	0.442386		26	0.632802	0.3915	0.434845		26	0.63887	0.439	0.442107
		27	0.704268	0.4806	0.838034		27	0.757004	0.404	0.186846		27	0.744737	0.337	0.268716		27	0.81492	0.2699	0.323638
		28	0.835898	0.3625	0.671579		28	0.702916	0.5237	0.677792		28	0.816697	0.3087	0.199173		28	0.495924	0.302	0.112152
		Mean	0.782286	0.390657	0.555829		29	0.783651	0.4026	0.572233		29	0.842195	0.4251	0.633555		Mean	0.623049	0.329404	0.344706
		SD	0.0726689	0.0675251	0.197491		30	0.78721	0.4283	0.717646		30	0.609344	0.3553	0.59342		SD	0.173054	0.0730403	0.145968
		Shapiro-Wilk normality test by Rstudio					Mean	0.77734	0.37284	0.485111		Mean	0.717566	0.315297	0.439895		Shapiro-Wilk normality test by Rstudio
		p-value	0.2418	0.3599	0.4961		SD	0.0994361	0.0724731	0.196908		SD	0.125036	0.0952348	0.143355		p-value	0.06346	0.1237	0.08911
							Shapiro-Wilk normality test by Rstudio					Shapiro-Wilk normality test by Rstudio
							p-value	0.4183	0.9861	0.1514		p-value	0.04148	0.06423	0.06092
