# Supplementary material for: Dual-color live imaging unveils stepwise organization of multiple basal body arrays by cytoskeletons
Source: EMBO Rep. 2024 Feb 5;25(3):1176–207. doi: 10.1038/s44319-024-00066-0 (PMC10933483; doi:10.1038/s44319-024-00066-0)
Supplement: Supplementary file 21 — Figure Source Data - EV and Appendix Figures [file 44319_2024_66_MOESM21_ESM.zip]

Archive with 108 entries (78 files):
- Appendix_Source_Data/
- Appendix_Source_Data/Appendix_Figure_S1/
- Appendix_Source_Data/Appendix_Figure_S1/S1D(1D)_MTEC13d/
- Appendix_Source_Data/Appendix_Figure_S1/S1D(1D)_MTEC13d/1D_MTEC13d.tif
- Appendix_Source_Data/Appendix_Figure_S1/S1D(1D)_MTEC13d/S1D_MTEC13d_Large.tif
- Appendix_Source_Data/Appendix_Figure_S1/S1E(1E)_MTEC21d/
- Appendix_Source_Data/Appendix_Figure_S1/S1E(1E)_MTEC21d/1E_MTEC21d.tif
- Appendix_Source_Data/Appendix_Figure_S1/S1E(1E)_MTEC21d/S1E_MTEC21d_Large.tif
- Appendix_Source_Data/Appendix_Figure_S1/S1F(1F)_Trachea/
- Appendix_Source_Data/Appendix_Figure_S1/S1F(1F)_Trachea/1F_Trachea.tif
- Appendix_Source_Data/Appendix_Figure_S1/S1F(1F)_Trachea/S1F_Trachea_Large.tif
- Appendix_Source_Data/Appendix_Figure_S3/
- Appendix_Source_Data/Appendix_Figure_S3/S3A-B(5E-F)_keratin8_Analysis/
- Appendix_Source_Data/Appendix_Figure_S3/S3A-B(5E-F)_keratin8_Analysis/5E-F_keratin8_Early_TP_Analysis(Cell_1-18).tif
- Appendix_Source_Data/Appendix_Figure_S3/S3A-B(5E-F)_keratin8_Analysis/5E-F_keratin8_Initial_TP_Analysis(Cell_1-11).tif
- Appendix_Source_Data/Appendix_Figure_S3/S3A-B(5E-F)_keratin8_Analysis/5E-F_keratin8_Late_TP_Analysis(Cell_1-21).tif
- Appendix_Source_Data/Appendix_Figure_S3/Source_Data_Figure_5_and_S3.xlsx
- Appendix_Source_Data/Appendix_Figure_S4/
- Appendix_Source_Data/Appendix_Figure_S4/S4A_MTEC_Early_TP/
- Appendix_Source_Data/Appendix_Figure_S4/S4A_MTEC_Early_TP/S4A_Early_TP_DMSO.tif
- Appendix_Source_Data/Appendix_Figure_S4/S4A_MTEC_Early_TP/S4A_Early_TP_DMSO_Large.tif
- Appendix_Source_Data/Appendix_Figure_S4/S4A_MTEC_Early_TP/S4A_Early_TP_Noc.tif
- Appendix_Source_Data/Appendix_Figure_S4/S4A_MTEC_Early_TP/S4A_Early_TP_Noc_Large.tif
- Appendix_Source_Data/Appendix_Figure_S4/S4B_MTEC_Late_TP/
- Appendix_Source_Data/Appendix_Figure_S4/S4B_MTEC_Late_TP/S4B_Late_TP_DMSO.tif
- Appendix_Source_Data/Appendix_Figure_S4/S4B_MTEC_Late_TP/S4B_Late_TP_DMSO_Large.tif
- Appendix_Source_Data/Appendix_Figure_S4/S4B_MTEC_Late_TP/S4B_Late_TP_Noc.tif
- Appendix_Source_Data/Appendix_Figure_S4/S4B_MTEC_Late_TP/S4B_Late_TP_Noc_Large.tif
- Appendix_Source_Data/Appendix_Figure_S5/
- Appendix_Source_Data/Appendix_Figure_S5/S5A_HE/
- Appendix_Source_Data/Appendix_Figure_S5/S5A_HE/S5A_KRT8KO_HE.tif
- Appendix_Source_Data/Appendix_Figure_S5/S5A_HE/S5A_KRT8KO_HE_Alveoli.tif
- Appendix_Source_Data/Appendix_Figure_S5/S5A_HE/S5A_KRT8KO_HE_Large.tif
- Appendix_Source_Data/Appendix_Figure_S5/S5A_HE/S5A_KRT8KO_HE_Tracgea.tif
- Appendix_Source_Data/Appendix_Figure_S5/S5A_HE/S5A_WT_HE.tif
- Appendix_Source_Data/Appendix_Figure_S5/S5A_HE/S5A_WT_HE_Alveoli.tif
- Appendix_Source_Data/Appendix_Figure_S5/S5A_HE/S5A_WT_HE_Large.tif
- Appendix_Source_Data/Appendix_Figure_S5/S5A_HE/S5A_WT_HE_Trachea.tif
- Appendix_Source_Data/Appendix_Figure_S5/S5B_keratin18/
- Appendix_Source_Data/Appendix_Figure_S5/S5B_keratin18/S5B_KRT8KO_K18_High_Mag.tif
- Appendix_Source_Data/Appendix_Figure_S5/S5B_keratin18/S5B_KRT8KO_K18_High_Mag_Large.tif
- Appendix_Source_Data/Appendix_Figure_S5/S5B_keratin18/S5B_KRT8KO_K18_Low_Mag.tif
- Appendix_Source_Data/Appendix_Figure_S5/S5B_keratin18/S5B_KRT8KO_K18_Low_Mag_Large.tif
- Appendix_Source_Data/Appendix_Figure_S5/S5B_keratin18/S5B_WT_K18_High_Mag.tif
- Appendix_Source_Data/Appendix_Figure_S5/S5B_keratin18/S5B_WT_K18_High_Mag_Large.tif
- Appendix_Source_Data/Appendix_Figure_S5/S5B_keratin18/S5B_WT_K18_Low_Mag.tif
- Appendix_Source_Data/Appendix_Figure_S5/S5B_keratin18/S5B_WT_K18_Low_Mag_Large.tif
- Appendix_Source_Data/Appendix_Figure_S5/S5C_keratin19/
- Appendix_Source_Data/Appendix_Figure_S5/S5C_keratin19/S5C_KRT8KO_K19_High_Mag.tif
- Appendix_Source_Data/Appendix_Figure_S5/S5C_keratin19/S5C_KRT8KO_K19_High_Mag_Large.tif
- Appendix_Source_Data/Appendix_Figure_S5/S5C_keratin19/S5C_KRT8KO_K19_Low_Mag.tif
- Appendix_Source_Data/Appendix_Figure_S5/S5C_keratin19/S5C_KRT8KO_K19_Low_Mag_Large.tif
- Appendix_Source_Data/Appendix_Figure_S5/S5C_keratin19/S5C_WT_K19_High_Mag.tif
- Appendix_Source_Data/Appendix_Figure_S5/S5C_keratin19/S5C_WT_K19_High_Mag_Large.tif
- Appendix_Source_Data/Appendix_Figure_S5/S5C_keratin19/S5C_WT_K19_Low_Mag.tif
- Appendix_Source_Data/Appendix_Figure_S5/S5C_keratin19/S5C_WT_K19_Low_Mag_Large.tif
- Expanded_View_Source_Data/
- Expanded_View_Source_Data/Figure_EV1/
- Expanded_View_Source_Data/Figure_EV1/EV1A_MTEC_Live/
- Expanded_View_Source_Data/Figure_EV1/EV1A_MTEC_Live/EV1A_Movie_EV1(97_images).tif
- Expanded_View_Source_Data/Figure_EV1/Source_Data_Figure_2_and _EV1.xlsx
- Expanded_View_Source_Data/Figure_EV2/
- Expanded_View_Source_Data/Figure_EV2/EV2A-D(3B-F)_Analysis/
- Expanded_View_Source_Data/Figure_EV2/EV2A-D(3B-F)_Analysis/3_and_EV2_Early_TP_Analysis(Cell_1-30).tif
- Expanded_View_Source_Data/Figure_EV2/EV2A-D(3B-F)_Analysis/3_and_EV2_Early_TP_Analysis(Cell_31-41).tif
- Expanded_View_Source_Data/Figure_EV2/EV2A-D(3B-F)_Analysis/3_and_EV2_Initial_TP_Analysis(Cell_1-16).tif
- Expanded_View_Source_Data/Figure_EV2/EV2A-D(3B-F)_Analysis/3_and_EV2_Late_TP_Analysis(Cell_1-56).tif
- Expanded_View_Source_Data/Figure_EV2/Source_Data_Figure_3_and_EV2.xlsx
- Expanded_View_Source_Data/Figure_EV3/
- Expanded_View_Source_Data/Figure_EV3/EV3A-D_Initial_TP_Analysis/
- Expanded_View_Source_Data/Figure_EV3/EV3A-D_Initial_TP_Analysis/Initial_TP_DMSO_Analysis(Cell_1-15).tif
- Expanded_View_Source_Data/Figure_EV3/EV3A-D_Initial_TP_Analysis/Initial_TP_Noc_Analysis(Cell_1-18).tif
- Expanded_View_Source_Data/Figure_EV3/EV3A_MTEC_BBBF/
- Expanded_View_Source_Data/Figure_EV3/EV3A_MTEC_BBBF/EV3A_BBBF_Initial_TP_DMSO.tif
- Expanded_View_Source_Data/Figure_EV3/EV3A_MTEC_BBBF/EV3A_BBBF_Initial_TP_Noc.tif
- Expanded_View_Source_Data/Figure_EV3/EV3D(6C-E)_Early_TP_Analysis/
- Expanded_View_Source_Data/Figure_EV3/EV3D(6C-E)_Early_TP_Analysis/Early_TP_DMSO_Analysis(Cell_1-22).tif
- Expanded_View_Source_Data/Figure_EV3/EV3D(6C-E)_Early_TP_Analysis/Early_TP_Noc_Analysis(Cell_1-24).tif
- Expanded_View_Source_Data/Figure_EV3/EV3D(6C-E)_Late_TP_Analysis/
- Expanded_View_Source_Data/Figure_EV3/EV3D(6C-E)_Late_TP_Analysis/Late_TP_DMSO_Analysis(Cell_1-18).tif
- Expanded_View_Source_Data/Figure_EV3/EV3D(6C-E)_Late_TP_Analysis/Late_TP_Noc_Analysis(Cell_1-17).tif
- Expanded_View_Source_Data/Figure_EV3/Source_Data_Figure_6_and_EV3.xlsx
- Expanded_View_Source_Data/Figure_EV4/
- Expanded_View_Source_Data/Figure_EV4/EV4A(7C)_mucociliary_clearance/
- Expanded_View_Source_Data/Figure_EV4/EV4A(7C)_mucociliary_clearance/7C_KRT8-KO_mucociliary_clearance.tif
- Expanded_View_Source_Data/Figure_EV4/EV4A(7C)_mucociliary_clearance/7C_WT_mucociliary_clearance.tif
- Expanded_View_Source_Data/Figure_EV4/EV4A(7C)_mucociliary_clearance/EV4A_KRT8-KO_mucociliary_clearance_Large.tif
- Expanded_View_Source_Data/Figure_EV4/EV4A(7C)_mucociliary_clearance/EV4A_WT_mucociliary_clearance_Large.tif
- Expanded_View_Source_Data/Figure_EV4/EV4B-C(7E-I)_trachea_Analysis/
- Expanded_View_Source_Data/Figure_EV4/EV4B-C(7E-I)_trachea_Analysis/KRT8-KO_trachea_Analysis(Cell_1-45).tif
- Expanded_View_Source_Data/Figure_EV4/EV4B-C(7E-I)_trachea_Analysis/WT_trachea_Analysis(Cell_1-45).tif
- Expanded_View_Source_Data/Figure_EV4/Source_Data_Figure_7_and_EV4.xlsx
- Expanded_View_Source_Data/Figure_EV5/
- Expanded_View_Source_Data/Figure_EV5/EV5A_trachea_keratin19/
- Expanded_View_Source_Data/Figure_EV5/EV5A_trachea_keratin19/EV5A_KRT8-KO_trachea_DMSO_K19.tif
- Expanded_View_Source_Data/Figure_EV5/EV5A_trachea_keratin19/EV5A_KRT8-KO_trachea_DMSO_K19_Large.tif
- Expanded_View_Source_Data/Figure_EV5/EV5A_trachea_keratin19/EV5A_KRT8-KO_trachea_Noc_K19.tif
- Expanded_View_Source_Data/Figure_EV5/EV5A_trachea_keratin19/EV5A_KRT8-KO_trachea_Noc_K19_Large.tif
- Expanded_View_Source_Data/Figure_EV5/EV5A_trachea_keratin19/EV5A_WT_trachea_DMSO_K19.tif
- Expanded_View_Source_Data/Figure_EV5/EV5A_trachea_keratin19/EV5A_WT_trachea_DMSO_K19_Large.tif
- Expanded_View_Source_Data/Figure_EV5/EV5A_trachea_keratin19/EV5A_WT_trachea_Noc_K19.tif
- Expanded_View_Source_Data/Figure_EV5/EV5A_trachea_keratin19/EV5A_WT_trachea_Noc_K19_Large.tif
- Expanded_View_Source_Data/Figure_EV5/EV5B-D(8C-F)_trachea_Analysis/
- Expanded_View_Source_Data/Figure_EV5/EV5B-D(8C-F)_trachea_Analysis/KRT8-KO_trachea_DMSO_Analysis(Cell_1-30).tif
- Expanded_View_Source_Data/Figure_EV5/EV5B-D(8C-F)_trachea_Analysis/KRT8-KO_trachea_Noc_Analysis(Cell_1-28).tif
- Expanded_View_Source_Data/Figure_EV5/EV5B-D(8C-F)_trachea_Analysis/WT_trachea_DMSO_Analysis(Cell_1-28).tif
- Expanded_View_Source_Data/Figure_EV5/EV5B-D(8C-F)_trachea_Analysis/WT_trachea_Noc_Analysis(Cell_1-30).tif
- Expanded_View_Source_Data/Figure_EV5/Source_Data_Figure_8_and_EV5.xlsx
